# Supplementary material for: Bayesian-optimization-assisted discovery of stereoselective aluminum complexes for ring-opening polymerization of racemic lactide
Source: Nat Commun. 2023 Jun 20;14:3647. doi: 10.1038/s41467-023-39405-5 (PMC10282063; doi:10.1038/s41467-023-39405-5)
Supplement: Supplementary file 6 — Source Data [file 41467_2023_39405_MOESM6_ESM.xlsx]

## Sheet: Figure 2a
GPR	ohe	dft	mordred	ei	cm
fold_1	0.172177	0.0829199	0.122764	0.098758	0.168376
fold_2	0.117342	0.0981284	0.0840334	0.111276	0.117691
fold_3	0.107024	0.121897	0.103175	0.133255	0.160207
fold_4	0.107317	0.121961	0.126632	0.110569	0.246804
fold_5	0.156492	0.0718693	0.0671581	0.0857349	0.106169
mean	0.132071	0.0993552	0.100752	0.107919	0.159849
std	0.0302571	0.0226178	0.0253388	0.0175803	0.0554367

## Sheet: Figure 2b
Training set						Test set
observed	predict	predicted standard deviation				observed	predict	predicted standard deviation
0.58	0.57774	0.02731				0.93	0.93162	0.04277
0.45	0.45906	0.02736				0.65	0.79429	0.05828
0.79	0.77916	0.02641				0.85	0.83239	0.05589
0.57	0.57051	0.02557				0.88	0.63057	0.07671
0.17	0.18199	0.02727				0.56	0.55975	0.05138
0.7	0.69144	0.02632				0.83	0.87475	0.044
0.65	0.6524	0.02719				0.39	0.43025	0.09576
0.64	0.64401	0.02713				0.2	0.33753	0.08583
0.73	0.72172	0.02705				0.97	0.83325	0.13645
0.63	0.64922	0.02596				0.44	0.44147	0.11766
0.78	0.77113	0.02351				0.72	0.91378	0.11052
0.9	0.89494	0.02398
0.04	0.04402	0.02717
0.88	0.88265	0.02554
0.92	0.90823	0.0254
0.69	0.70572	0.02321
0.68	0.6831	0.02692
0.72	0.7284	0.02481
0.64	0.65248	0.02581
0.79	0.77944	0.02722
0.83	0.83141	0.02737
0.77	0.75219	0.02442
0.37	0.37434	0.02736
0.9	0.88935	0.02623
0.84	0.83395	0.02735
0.59	0.57923	0.02494
0.76	0.74868	0.02568
0.5	0.50265	0.02743
0.3	0.29528	0.02712
0.6	0.61493	0.02541
0.63	0.63613	0.02717
0.78	0.77131	0.02255
0.86	0.85456	0.02736
0.82	0.81516	0.02636
0.72	0.7146	0.02717
0.82	0.8317	0.02261
0.93	0.92098	0.02393
0.68	0.67891	0.02672
0.76	0.75913	0.02753
0.92	0.91485	0.02166
0.6	0.59614	0.02745
0.93	0.93117	0.02632
0.12	0.12622	0.02676
0.83	0.85239	0.02232
0.55	0.55736	0.02738

## Sheet: Figure 2c-d
	Figure 2c							Figure 2d
	Pm							Pr
	iteration	BO_mean	BO_std	RS_mean	RS_std			iteration	BO_mean	BO_std	RS_mean	RS_std
	1	0.828	0.0910824	0.896	0.0703136			1	0.593	0.260425	0.49	0.214709
	2	0.898	0.0805978	0.911	0.0457056			2	0.841	0.151159	0.666	0.218961
	3	0.947	0.0473392	0.911	0.0457056			3	0.914	0.138	0.709	0.203295
	4	0.95	0.0402492	0.925	0.0398121			4	0.914	0.138	0.712	0.199038
	5	0.97	1.11022e-16	0.94	0.0256905			5	0.952	0.024	0.729	0.181574
	6	0.97	1.11022e-16	0.944	0.0269072			6	0.952	0.024	0.81	0.11679
	7	0.97	1.11022e-16	0.945	0.0261725			7	0.96	2.22045e-16	0.828	0.112232
	8	0.97	1.11022e-16	0.946	0.0253772			8	0.96	2.22045e-16	0.869	0.0986357
	9	0.97	1.11022e-16	0.949	0.0211896			9	0.96	2.22045e-16	0.891	0.0518556
	10	0.97	1.11022e-16	0.953	0.021			10	0.96	2.22045e-16	0.891	0.0518556
	11	0.97	1.11022e-16	0.953	0.021			11	0.96	2.22045e-16	0.891	0.0518556
	12	0.97	1.11022e-16	0.961	0.0181384			12	0.96	2.22045e-16	0.891	0.0518556

## Sheet: Figure 3d
	PLLA			Poly(sb-LA)			poly(ht-LA)			poly(r-LA)			poly(sb-LA) + poly(ht-LA)			LDPE
	strain	stress		strain	stress		strain	stress		strain	stress		strain	stress		strain	stress
	0.0424	0.28805		0.01589	0.28152		0	-0.04671		0	-0.01801		0	-0.1447		0	-0.0134
	0.11001	0.87335		0.06324	0.85847		0.00066	0.02362		0.00048	-0.01845		0.00071	-0.11248		0.00013	-0.02304
	0.16595	1.45764		0.10457	1.43512		0.0066	0.10864		0.00646	0.01686		0.006835	0.11796		0.00208	-0.01911
	0.21571	2.04239		0.14177	2.0118		0.02625	0.35315		0.02751	0.30306		0.026745	0.54315		0.00775	0.0007
	0.26066	2.62822		0.1753	2.58895		0.03964	0.61884		0.04603	0.53736		0.03844	0.95612		0.01727	0.04209
	0.30319	3.21338		0.20662	3.16548		0.05008	0.78542		0.05853	0.58519		0.04843	1.34509		0.02232	0.07822
	0.3485	3.79815		0.23653	3.74181		0.07697	1.29601		0.08882	0.96359		0.0767	2.10108		0.02737	0.12998
	0.39174	4.38278		0.2656	4.31891		0.13279	2.09792		0.1536	1.61958		0.135975	3.82868		0.04141	0.21065
	0.43063	4.96744		0.29401	4.89544		0.20225	3.12866		0.23664	2.38388		0.21043	5.47451		0.06675	0.35622
	0.47071	5.55246		0.32094	5.47168		0.26997	4.02219		0.31827	3.13475		0.28138	7.16468		0.09559	0.52135
	0.51062	6.13728		0.34604	6.0479		0.33199	4.84801		0.39486	3.76488		0.343815	8.43619		0.12217	0.67128
	0.54805	6.72207		0.37044	6.62447		0.38856	5.53356		0.46686	4.2926		0.400015	9.35945		0.1463	0.80866
	0.5856	7.30679		0.39536	7.2018		0.44132	6.00833		0.5341	4.64403		0.453405	10.433		0.16917	0.90891
	0.62281	7.89115		0.41943	7.77833		0.49202	6.63298		0.59822	5.00735		0.50589	11.3227		0.1911	1.01456
	0.65922	8.47604		0.44344	8.35462		0.54135	7.0637		0.65972	5.30942		0.557655	11.9314		0.21254	1.10539
	0.69442	9.0604		0.46656	8.93062		0.58913	7.4579		0.7186	5.60115		0.608065	12.6943		0.23372	1.19333
	0.72915	9.64425		0.49021	9.50629		0.63613	7.89043		0.77511	5.84114		0.65769	13.4087		0.25439	1.26782
	0.7631	10.2285		0.51432	10.0831		0.68325	8.27919		0.83082	6.12756		0.707065	13.8262		0.27444	1.34749
	0.79669	10.8129		0.53811	10.6593		0.73095	8.62551		0.88648	6.33664		0.755865	14.4538		0.29415	1.41734
	0.83112	11.3977		0.56163	11.2356		0.77978	9.01497		0.94419	6.537		0.80454	14.8451		0.31397	1.49958
	0.86485	11.9825		0.58467	11.812		0.8282	9.4554		1.0042	6.7973		0.85263	15.3313		0.33362	1.5674
	0.89849	12.5669		0.60781	12.3882		0.87582	9.70198		1.06468	7.07533		0.900595	15.5869		0.35325	1.63617
	0.93067	13.1513		0.63033	12.9651		0.92303	10.1391		1.12512	7.25408		0.949185	15.9531		0.37302	1.70563
	0.96347	13.7354		0.65382	13.5412		0.9698	10.4139		1.18508	7.49024		0.9987	16.352		0.39258	1.78156
	0.9974	14.3201		0.67683	14.1173		1.01683	10.7035		1.24488	7.63128		1.04839	16.5966		0.41203	1.85661
	1.03061	14.9044		0.70093	14.6933		1.06376	10.9788		1.30396	7.80472		1.09716	17.0096		0.43161	1.89925
	1.06357	15.4886		0.7252	15.2694		1.10988	11.3038		1.36234	7.91797		1.14508	17.2155		0.45131	1.97416
	1.09664	16.0729		0.75011	15.8462		1.15644	11.5491		1.42027	8.04642		1.19325	17.5656		0.47116	2.05531
	1.12941	16.6562		0.77408	16.4216		1.20326	11.8378		1.47777	8.23266		1.24124	17.7713		0.49102	2.12469
	1.16103	17.2409		0.79812	16.9975		1.25076	12.0937		1.53417	8.30297		1.28906	17.8669		0.51084	2.19184
	1.19332	17.8256		0.82228	17.5737		1.29969	12.312		1.59195	8.45428		1.33643	18.1062		0.53081	2.24161
	1.22719	18.4105		0.84658	18.1508		1.34964	12.5838		1.65129	8.53833		1.38335	18.2919		0.55071	2.29975
	1.26227	18.9962		0.87097	18.7294		1.39914	12.8262		1.71102	8.73995		1.43105	18.4111		0.57063	2.36691
	1.29782	19.5804		0.89555	19.3058		1.44706	13.0498		1.77067	8.73783		1.4798	18.5436		0.59046	2.42163
	1.33221	20.1651		0.92004	19.8818		1.49402	13.1888		1.83009	8.89149		1.5296	18.8011		0.60995	2.4861
	1.368	20.7492		0.9442	20.4571		1.54076	13.3802		1.88901	8.94932		1.58008	18.8489		0.62938	2.54493
	1.40415	21.3333		0.96789	21.0329		1.587	13.5374		1.94764	9.05259		1.6303	18.9615		0.64901	2.59565
	1.44293	21.9177		0.99217	21.6099		1.63301	13.72		2.00592	9.12481		1.67928	19.2168		0.66875	2.65209
	1.48283	22.5016		1.018	22.1859		1.6791	13.8046		2.06335	9.12627		1.72774	19.2013		0.68838	2.7142
	1.52359	23.0863		1.04438	22.7617		1.72502	14.0127		2.12101	9.18646		1.77534	19.3694		0.70779	2.76561
	1.56529	23.6704		1.07121	23.3371		1.7732	14.1284		2.17929	9.2307		1.82269	19.3772		0.72746	2.81469
	1.60802	24.2545		1.09772	23.9132		1.82308	14.3145		2.23884	9.27365		1.86995	19.4101		0.7474	2.86597
	1.65203	24.8384		1.12346	24.4897		1.87243	14.3983		2.29813	9.36854		1.91713	19.4664		0.76733	2.91198
	1.69816	25.4221		1.14932	25.0656		1.9213	14.6015		2.35664	9.40781		1.96481	19.4812		0.7873	2.96942
	1.74639	26.0067		1.1768	25.6417		1.96969	14.588		2.41463	9.43518		2.01385	19.6779		0.80706	3.03711
	1.79961	26.5915		1.20189	26.2179		2.01641	14.7104		2.473	9.41245		2.06431	19.6612		0.8263	3.09233
	1.85444	27.1752		1.2283	26.794		2.06199	14.7527		2.5312	9.45859		2.11515	19.8294		0.8455	3.14241
	1.91474	27.7594		1.25637	27.3707		2.1074	14.8397		2.5886	9.54027		2.16554	19.7903		0.86506	3.17776
	1.98243	28.3431		1.28567	27.9465		2.15287	14.8737		2.64529	9.41629		2.21569	19.8448		0.88484	3.22019
	2.05724	28.9276		1.31557	28.5223		2.19887	14.9315		2.70176	9.49628		2.26501	19.8132		0.90467	3.26223
	2.15027	29.5117		1.34438	29.0979		2.24611	15.0343		2.75842	9.43172		2.31231	19.7783		0.92427	3.31379
	2.26375	30.0956		1.3754	29.6739		2.29469	15.0239		2.81606	9.51943		2.35869	19.8777		0.94421	3.35792
	2.41078	30.6794		1.4063	30.2502		2.34342	15.1758		2.87645	9.47977		2.40496	19.8801		0.96445	3.41679
	2.68359	31.2635		1.43658	30.8265		2.39191	15.1377		2.93756	9.59759		2.45147	19.8601		0.98468	3.46971
	3.10814	31.8477		1.46721	31.4023		2.44027	15.246		2.99701	9.5323		2.49884	19.6777		1.00476	3.51496
	3.67907	32.4324		1.50016	31.9785		2.48818	15.1869		3.05487	9.54916		2.54718	19.8661		1.02447	3.55988
				1.53381	32.5542		2.53555	15.2612		3.11308	9.55175		2.59671	19.8654		1.04381	3.60097
				1.56782	33.1307		2.58219	15.2348		3.17138	9.50504		2.64717	19.8957		1.06308	3.6319
				1.6027	33.7064		2.62745	15.2507		3.22928	9.53873		2.69728	19.9149		1.08233	3.69421
				1.64103	34.2825		2.67248	15.188		3.28636	9.46946		2.74748	19.8295		1.10169	3.7413
				1.6803	34.8579		2.71795	15.2223		3.34251	9.46637		2.79736	19.9474		1.12127	3.7643
				1.72004	35.4335		2.76497	15.1914		3.39887	9.38794		2.84599	19.7819		1.14091	3.80734
				1.7607	36.0099		2.81391	15.2906		3.45721	9.43897		2.89333	19.9075		1.16104	3.84212
				1.80243	36.5902		2.86319	15.2181		3.51846	9.4151		2.93953	19.6721		1.18147	3.89072
				1.84531	37.1692		2.9118	15.2763		3.5803	9.43244		2.98592	19.7376		1.20201	3.93524
				1.88959	37.7445		2.9602	15.2934		3.64074	9.40042		3.03313	19.6911		1.2224	3.97127
				1.93573	38.3204		3.00822	15.2549		3.69996	9.40042		3.08168	19.6497		1.24224	4.01234
				1.9842	38.8968		3.05541	15.1906		3.75747	9.3546		3.13214	19.6855		1.26184	4.06139
				2.03525	39.4725		3.10189	15.1355		3.81381	9.30551		3.18335	19.573		1.28163	4.11584
				2.08858	40.0482		3.14837	15.2219		3.87051	9.29452		3.23398	19.7423		1.30147	4.15529
				2.14707	40.6241		3.19522	15.0515		3.92713	9.25226		3.28412	19.5398		1.32095	4.17156
				2.20662	41.1998		3.24158	15.0729		3.98361	9.2066		3.33308	19.6716		1.33989	4.21119
				2.27136	41.7759		3.2885	15.0972		4.04031	9.21904		3.38137	19.537		1.35895	4.24859
				2.33917	42.352		3.33622	15.0252		4.09826	9.17468		3.42955	19.4328		1.37862	4.28196
				2.4117	42.9279		3.38416	15.0067		4.15845	9.17349		3.47713	19.4347		1.39856	4.3198
				2.49055	43.5036		3.43172	15.0212		4.2195	9.15105		3.52471	19.3448		1.41871	4.35938
				2.57654	44.0795		3.4793	14.9681		4.27972	9.18192		3.57247	19.4268		1.43892	4.40676
				2.67142	44.656		3.52668	14.8529		4.34041	9.11812		3.62101	19.246		1.45891	4.43867
				2.77723	45.2328		3.57394	14.9094		4.40008	9.10671		3.67075	19.293		1.47852	4.46826
				2.89668	45.8088		3.62061	14.8813		4.45749	9.10096		3.72042	19.3074		1.49823	4.4708
				3.03438	46.3845		3.66734	14.7935		4.51373	9.02175		3.7696	19.2505		1.51787	4.51216
				3.19496	46.9604		3.71428	14.7371		4.56944	8.96745		3.81896	19.2093		1.5372	4.56453
				3.38454	47.537		3.76131	14.6448		4.62536	8.96016		3.86738	19.1057		1.55635	4.61045
				3.60786	48.1129		3.80904	14.8009		4.68175	8.97728		3.91508	19.0826		1.57585	4.63165
				3.87333	48.6889		3.85704	14.6006		4.74144	8.90793		3.96279	18.9636		1.59574	4.66443
				4.19524	49.2644		3.90468	14.6333		4.80396	8.98524		4.01106	18.9777		1.61561	4.70709
				4.58698	49.8408		3.95212	14.563		4.86579	8.95552		4.05942	18.8504		1.63571	4.73855
				5.07626	50.4169		4.0002	14.5713		4.92599	8.90192		4.10696	18.8655		1.65577	4.77888
				5.69281	50.9927		4.04805	14.5744		4.98566	8.8862		4.15466	18.8029		1.67555	4.81102
							4.09582	14.4726		5.0446	8.81513		4.20315	18.7457		1.6955	4.84931
							4.14318	14.5401		5.10283	8.83504		4.25223	18.8279		1.71571	4.87145
							4.19047	14.3655		5.15954	8.76579		4.30162	18.6761		1.73561	4.88919
							4.23742	14.4011		5.21518	8.77612		4.35058	18.6998		1.75487	4.92873
							4.28498	14.3673		5.27085	8.68981		4.39839	18.5966		1.7737	4.95547
							4.33369	14.2659		5.32726	8.67874		4.44575	18.5669		1.79278	4.97394
							4.38208	14.3301		5.3872	8.68635		4.49318	18.4654		1.81204	4.98907
							4.42956	14.1948		5.44884	8.67923		4.54148	18.4489		1.83157	5.04033
							4.47655	14.2641		5.50927	8.71914		4.59039	18.4614		1.85159	5.08856
							4.52382	14.122		5.56832	8.6479		4.63944	18.3828		1.87182	5.11577
							4.57095	14.1902		5.62659	8.62578		4.68945	18.4243		1.89196	5.13638
							4.61768	14.122		5.6842	8.57454		4.73963	18.3263		1.91204	5.16046
							4.66385	14.0363		5.74186	8.60774		4.78892	18.3443		1.93221	5.19457
							4.71035	14.0641		5.79957	8.49265		4.8377	18.2885		1.95224	5.22028
							4.75678	13.9326		5.85705	8.55434		4.88577	18.2019		1.97177	5.23731
							4.80403	14.0436		5.91306	8.46361		4.93344	18.2543		1.99134	5.2532
							4.85317	13.8375		5.96953	8.47828		4.98104	18.0867		2.01119	5.29966
							4.90312	13.9186		6.02858	8.4319		5.02848	18.1397		2.03079	5.32552
							4.95194	13.8697		6.08833	8.47578		5.07625	17.9971		2.05032	5.34214
							4.99918	13.8298		6.14751	8.47669		5.12437	17.9466		2.06993	5.36335
							5.04521	13.7913		6.20652	8.42944		5.17317	17.9926		2.0895	5.40736
							5.091	13.7254		6.26531	8.40024		5.22295	17.868		2.10909	5.43205
							5.13697	13.7239		6.32341	8.38617		5.27302	17.9552		2.12859	5.45161
							5.183	13.6521		6.38042	8.36351		5.32247	17.8559		2.14819	5.46669
							5.22909	13.6332		6.43703	8.30852		5.3711	17.8299		2.16815	5.49409
							5.2755	13.6156		6.49474	8.27927		5.41913	17.8899		2.18807	5.53081
							5.32331	13.4931		6.55265	8.30369		5.46671	17.697		2.20815	5.55569
							5.37214	13.604		6.61197	8.29418		5.51393	17.77		2.22845	5.57957
							5.42123	13.5098		6.67246	8.24562		5.56124	17.6381		2.24846	5.60259
							5.46993	13.5405		6.73241	8.29342		5.60908	17.6544		2.2679	5.62903
							5.5184	13.4794		6.79154	8.21959		5.65763	17.6125		2.28696	5.65042
							5.56532	13.4837		6.85038	8.23636		5.70742	17.5458		2.30588	5.68671
							5.61103	13.4259		6.90896	8.20344		5.75826	17.6676		2.32533	5.71279
							5.65647	13.3185		6.96684	8.24802		5.80919	17.5389		2.34515	5.73317
							5.7024	13.3971		7.02398	8.14164		5.85958	17.6072		2.36492	5.75144
							5.74834	13.2214		7.0809	8.21166		5.909	17.5346		2.38458	5.75888
							5.795	13.3419		7.13721	8.07778		5.95711	17.5183		2.40435	5.78063
							5.84387	13.237		7.19367	8.12744		6.00411	17.3835		2.42453	5.80777
							5.89362	13.3461		7.2531	8.09731		6.05105	17.3363		2.44505	5.83988
							5.94262	13.215		7.31436	8.08653		6.09825	17.3747		2.46572	5.8644
							5.99079	13.2402		7.37497	8.11589		6.14554	17.2978		2.48619	5.86965
							6.03892	13.249		7.4338	8.08606		6.19439	17.396		2.50591	5.89245
							6.08628	13.1225		7.49172	8.10232		6.2451	17.1916		2.52524	5.92361
							6.13277	13.1111		7.54997	8.03928		6.29623	17.4179		2.54467	5.94333
							6.17814	13.0472		7.60778	8.05843		6.34669	17.2406		2.56423	5.96795
							6.22334	13.045		7.66448	8.00193		6.39658	17.1249		2.58356	5.99457
							6.26876	12.9622		7.72087	7.97412		6.44527	17.2246		2.60271	6.01474
							6.31587	13.011		7.77724	7.95286		6.4927	17.0675		2.62211	6.03811
							6.36422	13.0107		7.83417	7.9714		6.53925	17.1196		2.64193	6.05109
							6.413	12.935		7.89377	7.93242		6.58522	16.9518		2.66194	6.06375
							6.46164	13.0181		7.95528	7.9808		6.6315	17.0247		2.68205	6.08278
							6.51	12.9651		8.0168	7.97194		6.67855	16.9857		2.70223	6.12179
							6.55794	12.8866		8.07768	7.97184		6.7273	16.9123		2.72193	6.12876
							6.60516	12.8553		8.13746	7.98273		6.77724	17.0143		2.74128	6.14096
							6.65224	12.8764		8.196	7.91763		6.82731	16.9888		2.76072	6.17736
							6.69903	12.8179		8.25266	7.87515		6.87704	16.9534		2.78026	6.18587
							6.74528	12.7416		8.30835	7.8959		6.92713	16.9253		2.79992	6.19881
							6.79135	12.8127		8.36483	7.83422		6.97673	16.9351		2.81956	6.22376
							6.83896	12.7113		8.42123	7.84309		7.02507	16.8402		2.83932	6.23366
							6.88783	12.7399		8.47968	7.83211		7.07247	16.7921		2.85922	6.26137
							6.93711	12.7666		8.54084	7.83627		7.11941	16.7512		2.87898	6.3023
							6.98597	12.7294		8.60213	7.83522		7.16598	16.791		2.89876	6.30819
							7.03403	12.7753		8.66258	7.87187		7.21272	16.7732		2.91847	6.3188
							7.08117	12.6588		8.72248	7.81641		7.26127	16.6871		2.93796	6.33759
							7.12824	12.6966		8.7814	7.81039		7.31121	16.8395		2.95767	6.34177
							7.17532	12.6304		8.83953	7.77187		7.3614	16.7595		2.9777	6.35756
							7.22199	12.5632		8.89615	7.78642		7.41144	16.6312		2.99757	6.38275
							7.26875	12.5878		8.95142	7.7184		7.4614	16.7257		3.01703	6.3867
							7.31587	12.4834		9.00679	7.72266		7.51075	16.6967		3.03622	6.42416
							7.3639	12.6327		9.06321	7.69583		7.55901	16.6417		3.05567	6.44476
							7.41186	12.4372		9.12238	7.70451		7.60652	16.6395		3.07529	6.46628
							7.45963	12.5795		9.18273	7.70727		7.65408	16.5525		3.0949	6.48081
							7.50714	12.4906		9.24269	7.6935		7.70172	16.5597		3.11493	6.48785
							7.55447	12.4869		9.3021	7.68484		7.74939	16.4537		3.13513	6.49454
							7.60114	12.4169		9.3614	7.70667		7.79781	16.5602		3.15492	6.51469
							7.64763	12.4305		9.4203	7.64841		7.84696	16.4931		3.1749	6.54266
							7.69378	12.4447		9.47845	7.65884		7.896	16.4803		3.19518	6.56788
							7.73978	12.3284		9.5354	7.6321		7.94471	16.4673		3.21556	6.58104
							7.78588	12.3389		9.5917	7.57748		7.99364	16.4452		3.23533	6.59478
							7.83326	12.2967		9.64744	7.57576		8.04219	16.4294		3.2547	6.60974
							7.88221	12.2965		9.70386	7.57784		8.09018	16.3759		3.27402	6.63106
							7.93077	12.2953		9.76306	7.59493		8.1377	16.4078		3.29332	6.64759
							7.97821	12.2869		9.82347	7.58499		8.18528	16.2692		3.31287	6.66173
							8.02549	12.2764		9.88325	7.62954		8.23324	16.3821		3.33266	6.66771
							8.07306	12.2741		9.94246	7.56771		8.28241	16.2623		3.35231	6.66912
							8.12024	12.2516		10.0018	7.60978		8.33254	16.2936		3.37175	6.68462
							8.16688	12.272		10.0611	7.52277		8.38221	16.3863		3.39141	6.70914
							8.21289	12.1979		10.119	7.60113		8.4306	16.2667		3.41136	6.72768
							8.25866	12.2061		10.1761	7.51139		8.47915	16.3459		3.43155	6.74302
							8.30495	12.0745		10.2337	7.49194		8.52813	16.2633		3.45172	6.76547
							8.35273	12.2164		10.291	7.4571		8.57684	16.3125		3.47177	6.77247
							8.40228	12.1427		10.3486	7.49905		8.62554	16.2481		3.49158	6.78121
							8.45217	12.1964		10.4072	7.49276		8.67413	16.2237		3.51104	6.79135
							8.50125	12.1165		10.4662	7.46701		8.72259	16.2637		3.53064	6.81485
							8.5492	12.1726		10.5244	7.51429		8.77101	16.1562		3.55045	6.826
							8.59537	12.0861		10.5829	7.48682		8.82048	16.2063		3.57027	6.8288
							8.64114	12.0846		10.6414	7.47784		8.87112	16.1647		3.59014	6.84482
							8.68704	12.0691		10.6994	7.43788		8.92173	16.2597		3.60997	6.86908
							8.73297	11.9813		10.7569	7.46358		8.97068	16.0933		3.62964	6.8877
							8.77904	12.0275		10.8148	7.41288		9.01883	16.1773		3.64926	6.90785
							8.82542	11.9442		10.8727	7.42644		9.06638	16.1127		3.66881	6.91763
							8.8731	12.0251		10.9302	7.42643		9.11352	16.0125		3.68853	6.91841
							8.92252	11.9456		10.9895	7.44134		9.1606	16.1726		3.70839	6.93704
							8.97228	12.0257		11.0501	7.40763		9.20817	15.9457		3.72817	6.9458
							9.02121	11.9613		11.1098	7.43425		9.25628	16.0906		3.74781	6.94771
							9.0698	11.9824		11.1679	7.37513		9.30467	15.961		3.76737	6.96678
							9.11672	11.9621		11.2266	7.44122		9.35392	15.9149		3.78687	6.98252
							9.16252	11.9035		11.2854	7.35633		9.40432	15.9778		3.80642	6.99901
							9.20797	11.9038		11.344	7.41794		9.45483	16.0211		3.82603	7.00283
							9.25331	11.858		11.4024	7.33927		9.50465	15.984		3.84566	7.01425
							9.29926	11.8371		11.4611	7.35134		9.55358	15.8996		3.86536	7.02661
							9.34582	11.8648		11.5187	7.38305		9.60049	16.0203		3.88482	7.04204
							9.39476	11.8467		11.576	7.32328		9.64678	15.953		3.90463	7.05229
							9.4452	11.9015		11.6358	7.37012		9.69347	15.8124		3.92492	7.0715
							9.49495	11.8451		11.6968	7.31991		9.74085	15.8764		3.94529	7.09836
							9.54352	11.8578		11.757	7.36582		9.78825	15.8163		3.96546	7.10311
							9.59156	11.7902		11.8158	7.34999		9.83623	15.8291		3.98505	7.10506
							9.63911	11.7942		11.874	7.35583		9.88542	15.7484		4.00427	7.11462
							9.68578	11.8034		11.9311	7.31823		9.9358	15.9183		4.02354	7.12523
							9.73125	11.6933		11.9879	7.28623		9.98601	15.8352		4.04296	7.13866
							9.77658	11.7558		12.0443	7.30576		10.0362	15.8946		4.0625	7.16124
							9.8225	11.6829		12.1012	7.25891		10.0861	15.8089		4.08215	7.15609
							9.86921	11.6847		12.1572	7.29039		10.1345	15.7818		4.10181	7.15408
							9.91812	11.6993		12.215	7.28283		10.1815	15.8504		4.12182	7.18047
							9.96791	11.7186		12.2757	7.20635		10.2279	15.6181		4.14197	7.20231
							10.0166	11.7269		12.3372	7.28617		10.2749	15.7263		4.16227	7.20474
							10.0644	11.6979		12.3974	7.29683		10.3224	15.7995		4.18237	7.22017
							10.1117	11.7194		12.4568	7.25511		10.3709	15.7118		4.20182	7.22571
							10.1587	11.6271		12.5154	7.21943		10.4208	15.7248		4.22097	7.23193
							10.2057	11.6475		12.5724	7.22461		10.4711	15.7774		4.2402	7.24841
							10.2525	11.607		12.6288	7.2162		10.5209	15.8237		4.25973	7.27298
							10.2986	11.5601		12.6852	7.18842		10.571	15.65		4.27958	7.27253
							10.3438	11.5944		12.7417	7.18562		10.6204	15.7149		4.29933	7.27786
							10.3903	11.515		12.7978	7.1774		10.6684	15.6968		4.31904	7.28237
							10.4383	11.5921		12.8559	7.13608		10.7159	15.5761		4.33888	7.29804
							10.4867	11.5723		12.916	7.214		10.7631	15.6085		4.35865	7.31161
							10.5349	11.5907		12.9765	7.21054		10.8098	15.6229		4.37876	7.32482
							10.583	11.5618		13.0365	7.20964		10.857	15.667		4.39904	7.33303
							10.6304	11.5586		13.0965	7.18638		10.9056	15.5431		4.41919	7.34113
							10.6771	11.5295		13.156	7.19836		10.9552	15.6096		4.43923	7.36125
							10.7233	11.4577		13.2141	7.2069		11.0051	15.59		4.4591	7.35864
							10.7697	11.4754		13.271	7.16514		11.0548	15.6455		4.47852	7.36387
							10.817	11.4286		13.3272	7.10534		11.1045	15.6711		4.49749	7.36625
							10.8641	11.3964		13.3829	7.10743		11.1533	15.5422		4.51626	7.37463
							10.9115	11.4786		13.4387	7.09034		11.2016	15.6064		4.53569	7.37785
							10.9596	11.4236		13.4974	7.13078		11.2497	15.4818		4.55568	7.39065
							11.0078	11.4646		13.5584	7.18938		11.2979	15.4553		4.57567	7.41366
							11.0558	11.4414		13.6193	7.13569		11.3462	15.547		4.59573	7.4297
							11.1033	11.4467		13.6788	7.12789		11.3947	15.5611		4.61565	7.42854
							11.1508	11.4249		13.7382	7.13352		11.4434	15.5476		4.6355	7.4384
							11.1982	11.416		13.7967	7.12365		11.4926	15.4391		4.65546	7.44243
							11.2448	11.3851		13.8545	7.06515		11.5419	15.5581		4.67562	7.43648
							11.2913	11.3321		13.9115	7.13281		11.5914	15.4948		4.69543	7.46803
							11.3376	11.3803		13.9678	7.00357		11.6406	15.5105		4.71461	7.47846
							11.3843	11.3199		14.0234	7.08265		11.6891	15.5048		4.73361	7.48659
							11.4331	11.3526		14.0802	7.0612		11.7375	15.4935		4.75318	7.49429
							11.4818	11.3088		14.1396	7.08376		11.7855	15.4854		4.77309	7.50081
							11.5296	11.3669		14.2001	7.0789		11.8336	15.398		4.79301	7.50916
							11.5769	11.2896		14.2604	7.06387		11.8825	15.3766		4.81295	7.52091
							11.6239	11.3704		14.32	7.16047		11.932	15.4386		4.8328	7.54115
							11.6709	11.2829		14.3796	7.02633		11.9815	15.4065		4.85264	7.54655
							11.7176	11.2712		14.4386	7.1285		12.0304	15.4026		4.87268	7.54675
							11.7636	11.2563		14.4967	7.05125		12.0787	15.3903		4.89279	7.55052
							11.8099	11.2406		14.5539	7.01211		12.1272	15.4968		4.91288	7.55469
							11.8563	11.2283		14.6111	7.03586		12.1755	15.3009		4.93258	7.57008
							11.9037	11.2382		14.6685	6.99896		12.2233	15.3714		4.95216	7.57955
							11.9526	11.1998		14.7272	7.02574		12.2706	15.3935		4.97168	7.58351
							12.0027	11.2572		14.787	6.97966		12.3177	15.3168		4.99091	7.58642
							12.0523	11.2417		14.8468	7.04879		12.3652	15.2868		5.01037	7.59872
							12.1003	11.2186		14.9063	7.04267		12.4138	15.3194		5.03025	7.60623
							12.1475	11.2131		14.9653	7.01425		12.4634	15.378		5.05011	7.61368
							12.1946	11.1876		15.0239	7.05394		12.5136	15.2449		5.06983	7.62043
							12.2409	11.1666		15.0824	6.98229		12.5634	15.3585		5.08947	7.63005
							12.2868	11.1513		15.1405	7.06511		12.6118	15.364		5.10905	7.64905
							12.3328	11.2053		15.1979	6.95909		12.6602	15.3166		5.12851	7.65542
							12.3787	11.0611		15.2554	7.00131		12.7085	15.2975		5.14789	7.64255
							12.4269	11.1665		15.3135	6.92656		12.7563	15.2783		5.16777	7.66076
							12.4769	11.1271		15.3735	6.98292		12.8038	15.3232		5.18807	7.66994
							12.5264	11.1822		15.4334	6.9963		12.8509	15.1843		5.20802	7.67644
							12.5755	11.1407		15.4919	6.95068		12.8983	15.2853		5.2277	7.68595
							12.6239	11.1397		15.5496	6.97697		12.9469	15.185		5.24731	7.6923
							12.6705	11.1292		15.6075	6.92042		12.9968	15.2514		5.26674	7.69641
							12.716	11.0684		15.6653	6.95776		13.0475	15.2115		5.28623	7.69795
							12.761	11.0568		15.7224	6.96085		13.0982	15.2795		5.30576	7.69325
							12.8061	11.0043		15.779	6.93455		13.1482	15.2961		5.32532	7.72083
							12.852	11.0965		15.8356	6.88706		13.1967	15.141		5.34509	7.72211
							12.8992	11.009		15.8928	6.92638		13.2436	15.2846		5.3648	7.74269
							12.9478	11.0449		15.951	6.89796		13.2902	15.0963		5.38477	7.73576
							12.9966	11.0655		16.0113	6.91481		13.3369	15.1572		5.40502	7.74549
							13.0452	11.0506		16.0724	6.90204		13.3839	15.1387		5.42547	7.74929
							13.0938	11.0713		16.1321	6.93114		13.4316	15.1558		5.44565	7.76509
							13.1422	10.9945		16.1901	6.92623		13.4801	15.044		5.46505	7.77273
							13.1896	10.9851		16.2483	6.89484		13.5296	15.1162		5.48417	7.77486
							13.2361	10.9846		16.3067	6.94031		13.58	15.1024		5.50363	7.78037
							13.2812	10.9125		16.3644	6.88122		13.6305	15.1852		5.52345	7.78462
							13.3262	10.9207		16.4213	6.86364		13.6812	15.2003		5.54325	7.7967
							13.3715	10.8803		16.4772	6.85676		13.7313	15.0965		5.5628	7.79995
							13.4183	10.9356		16.5334	6.85185		13.7793	15.1563		5.58221	7.81886
							13.4672	10.8722		16.5915	6.85817		13.8259	15.0286		5.60204	7.81899
							13.5163	10.9364		16.6527	6.82099		13.8719	15.1073		5.62212	7.83596
							13.5647	10.9619		16.7146	6.94253		13.9184	15.0259		5.64234	7.84135
							13.613	10.9231		16.7755	6.84911		13.966	15.0605		5.66258	7.83723
							13.6611	10.9066		16.8356	6.87046		14.0149	15.0972		5.68246	7.83
							13.7084	10.9209		16.8936	6.87227		14.0655	15.0612		5.70187	7.83497
							13.7552	10.888		16.9501	6.85626		14.1166	15.0886		5.72107	7.85213
							13.8019	10.851		17.0062	6.90087		14.1671	15.0943		5.74042	7.87093
							13.8484	10.8774		17.0623	6.79922		14.2173	15.0672		5.75996	7.85405
							13.8942	10.8326		17.1187	6.82299		14.2668	15.0985		5.77949	7.8558
							13.9411	10.8379		17.1754	6.75582		14.3159	14.9737		5.79926	7.85682
							13.9891	10.8617		17.2333	6.79808		14.364	15.1071		5.81955	7.86641
							14.0374	10.8752		17.2934	6.83504		14.4103	15.0129		5.83983	7.88568
							14.0851	10.8799		17.3542	6.7784		14.4572	14.9615		5.86003	7.89437
							14.1326	10.8462		17.4143	6.86707		14.5047	15.0356		5.87997	7.89082
							14.1799	10.8289		17.4746	6.81378		14.5534	15.0544		5.89957	7.88827
							14.2268	10.8075		17.5344	6.84648		14.6033	15.0264		5.91898	7.90166
							14.273	10.8133		17.5922	6.77162		14.6531	14.9911		5.93863	7.911
							14.3196	10.7293		17.6485	6.78775		14.7023	15.0828		5.95821	7.91447
							14.3669	10.8094		17.704	6.76048		14.7515	14.9434		5.97748	7.92021
							14.4143	10.737		17.7598	6.72351		14.7997	14.9451		5.99653	7.93319
							14.4624	10.7561		17.816	6.7976		14.8474	14.9659		6.01599	7.92775
							14.5106	10.789		17.8752	6.74059		14.8954	14.9226		6.03603	7.93984
							14.5583	10.7325		17.9374	6.81371		14.9436	14.8829		6.05617	7.95533
							14.6058	10.792		17.9993	6.74572		14.9913	14.8649		6.07645	7.96091
							14.6537	10.7504		18.0597	6.83126		15.0382	14.9063		6.09662	7.96871
							14.7017	10.8063		18.1196	6.79456		15.0862	14.9069		6.1165	7.97591
							14.7496	10.721		18.1788	6.84079		15.1356	14.8973		6.13648	7.97712
							14.797	10.7882		18.237	6.73664		15.1854	14.9179		6.15678	7.97734
							14.8441	10.6877		18.2934	6.75415		15.2351	14.901		6.17683	7.96997
							14.8907	10.719		18.349	6.75022		15.2842	14.9858		6.196	7.96918
							14.9378	10.6785		18.405	6.68178		15.3321	14.8227		6.21461	7.97469
							14.9866	10.6804		18.4618	6.74429		15.3797	14.9462		6.23361	7.98194
							15.0355	10.6988		18.522	6.74096		15.427	14.9406		6.25294	7.98822
							15.0832	10.7085		18.5841	6.72773		15.4753	14.7964		6.27262	8.0055
							15.1304	10.6802		18.6449	6.76832		15.5245	14.956		6.29259	8.00063
							15.1779	10.6583		18.7041	6.84792		15.573	14.8133		6.31246	8.00197
							15.2251	10.6535		18.7626	6.75673		15.6213	14.8634		6.33215	8.01482
							15.2716	10.685		18.8203	6.72801		15.6704	14.8188		6.35198	8.01648
							15.3175	10.5898		18.8779	6.70676		15.7198	14.9144		6.372	8.0092
							15.3637	10.6694		18.9356	6.71453		15.7692	14.8879		6.39194	8.02071
							15.4103	10.6345		18.9932	6.68495		15.818	14.8264		6.4116	8.04166
							15.4576	10.5861		19.049	6.72798		15.8664	14.9553		6.43142	8.06141
							15.5064	10.6701		19.1049	6.64037		15.9145	14.7789		6.45135	8.07009
							15.5559	10.5787		19.1634	6.69933		15.9623	14.8152		6.47098	8.04649
							15.6043	10.6854		19.2229	6.696		16.0099	14.7706		6.49047	8.0489
							15.6514	10.5333		19.2822	6.69639		16.0579	14.7786		6.51012	8.05564
							15.6977	10.6228		19.3415	6.69573		16.107	14.8416		6.52981	8.05881
							15.7439	10.5351		19.4004	6.70022		16.1571	14.8158		6.5495	8.06116
							15.7903	10.6014		19.4588	6.69058		16.2068	14.8268		6.56905	8.05738
							15.8366	10.5278		19.5161	6.6709		16.2557	14.837		6.58854	8.06251
							15.8827	10.5393		19.573	6.68732		16.3042	14.826		6.60827	8.08334
							15.9291	10.5246		19.6309	6.64033		16.3525	14.7125		6.628	8.08587
							15.9768	10.5152		19.6886	6.68588		16.4004	14.8343		6.648	8.07444
							16.0255	10.5358		19.7463	6.60634		16.4478	14.8041		6.66822	8.08186
							16.0742	10.5501		19.8054	6.66667		16.4952	14.7726		6.68815	8.08633
							16.1225	10.5151		19.8653	6.64458		16.5428	14.7287		6.70764	8.09428
							16.1711	10.5211		19.9244	6.68895		16.5908	14.7547		6.72683	8.1028
							16.2187	10.4828		19.9832	6.67072		16.64	14.8189		6.74597	8.10667
							16.2646	10.525		20.0422	6.68045		16.6905	14.6722		6.76565	8.1047
							16.3098	10.5105		20.1009	6.63431		16.7415	14.8224		6.78574	8.12228
							16.3556	10.4517		20.1588	6.68046		16.7919	14.7897		6.80583	8.12902
							16.4016	10.4887		20.2163	6.62926		16.8408	14.7189		6.82567	8.12758
							16.4482	10.4477		20.2733	6.64387		16.8886	14.8369		6.84552	8.13638
							16.4968	10.5114		20.3302	6.59737		16.9359	14.7448		6.86581	8.12456
							16.5465	10.4417		20.3893	6.64441		16.9831	14.7883		6.88648	8.12684
							16.5956	10.4957		20.4495	6.64176		17.0305	14.6825		6.90714	8.12943
							16.6437	10.5057		20.5088	6.63493		17.078	14.6681		6.92729	8.13259
							16.6919	10.4836		20.5673	6.63652		17.1267	14.7731		6.94658	8.13547
							16.7394	10.4841		20.6257	6.64321		17.1771	14.6121		6.96547	8.14088
							16.7862	10.4799		20.6842	6.62364		17.2281	14.7775		6.98471	8.14124
							16.8322	10.362		20.7422	6.62659		17.2787	14.7406		7.00438	8.15431
							16.8776	10.3583		20.7992	6.61565		17.3295	14.7913		7.02389	8.16835
							16.9227	10.392		20.8561	6.58155		17.3793	14.7685		7.04314	8.18004
							16.9694	10.3869		20.9132	6.57144		17.4275	14.6785		7.06251	8.16752
							17.018	10.3838		20.9708	6.58651		17.4742	14.7038		7.08222	8.1645
							17.0671	10.372		21.0304	6.60102		17.5199	14.5329		7.10207	8.16725
							17.1157	10.4204		21.0916	6.61573		17.5659	14.7175		7.12204	8.17727
							17.1639	10.3861		21.1529	6.61869		17.6128	14.5609		7.14211	8.18121
							17.2118	10.3843		21.2129	6.61237		17.6614	14.6647		7.16197	8.18896
							17.2593	10.4041		21.2717	6.64498		17.711	14.5853		7.18169	8.18209
							17.3066	10.3577		21.3297	6.59583		17.7603	14.5739		7.20145	8.17416
							17.3537	10.3248		21.3865	6.62953		17.809	14.7052		7.22104	8.18747
							17.4005	10.3448		21.4428	6.53888		17.8581	14.6005		7.24049	8.18926
							17.447	10.373		21.4994	6.577		17.9076	14.6728		7.25981	8.19352
							17.4942	10.3098		21.5559	6.59388		17.9567	14.5641		7.27937	8.21535
							17.5422	10.3585		21.6142	6.54289		18.0046	14.6438		7.29932	8.2186
							17.5907	10.327		21.6752	6.57956		18.0515	14.488		7.31917	8.20636
							17.639	10.3596		21.7365	6.6143		18.0982	14.5468		7.33887	8.19946
							17.6869	10.3422		21.7967	6.60399		18.1458	14.6295		7.35851	8.2127
							17.7342	10.3304		21.8565	6.57421		18.1953	14.5157		7.37806	8.21841
							17.7813	10.2921		21.9152	6.55583		18.2455	14.6133		7.39803	8.21621
							17.8282	10.2959		21.9726	6.60007		18.2952	14.5836		7.41836	8.23037
							17.8746	10.2906		22.0288	6.50264		18.3447	14.6368		7.43845	8.2372
							17.9212	10.2507		22.0844	6.5835		18.3943	14.5979		7.4581	8.21971
							17.9688	10.2709		22.1404	6.52779		18.4433	14.5802		7.47752	8.2235
							18.0172	10.2338		22.1976	6.55309		18.4915	14.6231		7.49711	8.22883
							18.0656	10.3109		22.2573	6.52596		18.5395	14.5619		7.51669	8.23284
							18.1136	10.2317		22.3182	6.57322		18.5874	14.4754		7.53619	8.24042
							18.161	10.3327		22.3785	6.59111		18.6351	14.4484		7.55596	8.24925
							18.208	10.2055		22.4378	6.55752		18.6826	14.5742		7.57584	8.25086
							18.2542	10.2669		22.4967	6.59599		18.731	14.4931		7.59558	8.23433
							18.3005	10.2049		22.5552	6.53199		18.7802	14.4612		7.6156	8.24607
							18.3464	10.2397		22.6131	6.50488		18.8292	14.6252		7.63575	8.25421
							18.3923	10.1797		22.6694	6.49957		18.878	14.5005		7.65581	8.25659
							18.4388	10.1897		22.7248	6.50792		18.9269	14.4723		7.67547	8.25353
							18.4865	10.1743		22.7803	6.46712		18.9754	14.5211		7.69477	8.25441
							18.5356	10.1889		22.837	6.45737		19.0232	14.5227		7.71405	8.26725
							18.5846	10.1928		22.8967	6.49562		19.0705	14.4078		7.73328	8.26367
							18.6322	10.2188		22.9577	6.55804		19.1181	14.4483		7.75287	8.24997
							18.6793	10.2221		23.0183	6.49473		19.1665	14.5171		7.7729	8.24523
							18.7266	10.1526		23.0783	6.55904		19.2158	14.3612		7.79288	8.26686
							18.7734	10.188		23.1383	6.50846		19.2654	14.4521		7.8126	8.27246
							18.8201	10.1622		23.1971	6.55751		19.3148	14.5065		7.83233	8.27368
							18.8664	10.1949		23.2545	6.47855		19.3635	14.5032		7.85211	8.28698
							18.9123	10.1147		23.3114	6.53091		19.4125	14.5597		7.87192	8.2888
							18.9588	10.2156		23.3691	6.46008		19.462	14.4321		7.89168	8.28186
							19.0065	10.1184		23.4258	6.4569		19.511	14.5519		7.91126	8.2783
							19.0559	10.1954		23.4828	6.46348		19.5599	14.4398		7.93059	8.2799
							19.1056	10.1675		23.5414	6.50509		19.6086	14.503		7.9498	8.28868
							19.1546	10.1669		23.6009	6.51148		19.6569	14.4575		7.9694	8.30235
							19.2028	10.1152		23.6598	6.46621		19.7051	14.3665		7.98931	8.30503
							19.2492	10.1525		23.7186	6.53271		19.7545	14.5125		8.00919	8.29492
							19.2948	10.1256		23.7773	6.49297		19.8048	14.3318		8.02921	8.26941
							19.3405	10.0872		23.8356	6.48399		19.8547	14.5391		8.04943	8.27667
							19.3864	10.1027		23.8932	6.48812		19.9032	14.3947		8.06964	8.29484
							19.4327	10.0773		23.9508	6.48774		19.9515	14.4325		8.0898	8.30795
							19.4792	10.0788		24.0085	6.40213		19.9994	14.4842		8.10981	8.31293
							19.5266	10.0955		24.0656	6.47248		20.0469	14.3041		8.12987	8.31645
							19.5758	10.0991		24.1243	6.45178		20.0942	14.424		8.14985	8.32722
							19.6253	10.0565		24.1841	6.45402		20.1417	14.3723		8.16954	8.34142
							19.6744	10.081		24.2431	6.43724		20.1894	14.4296		8.18888	8.33405
							19.7236	10.0889		24.301	6.49174		20.2375	14.3411		8.20814	8.3251
							19.7711	10.1027		24.3603	6.45923		20.2867	14.4058		8.22746	8.30855
							19.817	10.0658		24.4198	6.44094		20.3371	14.4458		8.24702	8.32156
							19.8622	10.0314		24.4786	6.45767		20.3878	14.2872		8.26665	8.33207
							19.9072	9.9798		24.5372	6.47142		20.4372	14.5456		8.28618	8.33467
							19.9528	10.0456		24.5958	6.42529		20.4854	14.3617		8.30578	8.3362
							19.9994	9.98341		24.6532	6.48881		20.5324	14.363		8.32541	8.34616
							20.0481	10.0239		24.7105	6.45857		20.5793	14.4058		8.34552	8.34806
							20.0985	10.0426		24.7705	6.44128		20.6261	14.2777		8.36604	8.34457
							20.1484	10.0623		24.8316	6.45147		20.6735	14.4849		8.38646	8.34377
							20.197	10.0496		24.891	6.47002		20.721	14.1747		8.40651	8.33885
							20.245	10.0494		24.9493	6.48949		20.7691	14.4052		8.42585	8.32823
							20.2927	10.0225		25.0081	6.42783		20.8183	14.2827		8.44472	8.34014
							20.3396	9.97389		25.0663	6.51076		20.8685	14.2788		8.46371	8.35221
							20.3851	9.97126		25.1237	6.45248		20.9188	14.4032		8.48303	8.35093
							20.4304	9.9737		25.1803	6.44405		20.9694	14.3251		8.50275	8.3561
							20.4761	9.95271		25.2371	6.42952		21.0198	14.511		8.52258	8.35464
							20.5227	9.97843		25.2931	6.42148		21.068	14.2301		8.54225	8.35799
							20.5714	9.96842		25.3506	6.4031		21.1147	14.3743		8.5622	8.36483
							20.6208	9.97565		25.4111	6.36337		21.1612	14.3384		8.58237	8.36244
							20.6693	10.0148		25.4728	6.50921		21.2086	14.2462		8.60275	8.35818
							20.7173	10.0301		25.5334	6.42598		21.2561	14.3521		8.62303	8.37115
							20.7648	9.95735		25.5922	6.41417		21.3045	14.2682		8.64281	8.37223
							20.8118	9.97441		25.6495	6.38402		21.3542	14.4114		8.66222	8.36907
							20.8587	9.92414		25.7059	6.45334		21.4045	14.1822		8.68152	8.35532
							20.9057	9.96812		25.7627	6.41343		21.4542	14.4196		8.70078	8.3783
							20.9523	9.91136		25.8194	6.3686		21.5042	14.3018		8.72012	8.37793
							20.9979	9.90251		25.8763	6.42386		21.5535	14.3199		8.73947	8.36853
							21.0443	9.94328		25.9326	6.3478		21.6015	14.3358		8.75901	8.35972
							21.0921	9.89299		25.991	6.38801		21.6491	14.2506		8.77877	8.36768
							21.1403	9.94125		26.0514	6.41428		21.6962	14.2674		8.79849	8.39015
							21.1885	9.92392		26.1123	6.45713		21.743	14.1658		8.81856	8.39523
							21.2366	9.96699		26.1724	6.40102		21.7902	14.2926		8.83866	8.39375
							21.2841	9.87723		26.2326	6.47095		21.8385	14.1902		8.85852	8.39378
							21.3309	9.92932		26.2914	6.40926		21.888	14.2758		8.87856	8.396
							21.3771	9.91206		26.3478	6.45463		21.9378	14.251		8.89874	8.39578
							21.4233	9.8726		26.4036	6.3718		21.9874	14.2392		8.91847	8.38905
							21.4705	9.86492		26.4601	6.39069		22.0371	14.3043		8.93777	8.39648
							21.5177	9.87967		26.5168	6.37862		22.0859	14.292		8.95689	8.4034
							21.5649	9.85315		26.5737	6.39666		22.1343	14.2501		8.97653	8.4136
							21.6128	9.88144		26.6331	6.41942		22.1826	14.1988		8.99659	8.40871
							21.6608	9.88186		26.6943	6.40501		22.2307	14.1847		9.01666	8.40075
							21.7087	9.90894		26.7555	6.43647		22.2785	14.2231		9.03684	8.40293
							21.7562	9.83022		26.8154	6.42297		22.3269	14.2995		9.05697	8.41502
							21.8037	9.95187		26.875	6.45856		22.3762	14.2329		9.07697	8.40803
							21.8511	9.86271		26.9338	6.43318		22.4258	14.2552		9.09698	8.41602
							21.8977	9.85636		26.9915	6.41113		22.4754	14.3369		9.117	8.40253
							21.9442	9.81729		27.048	6.37839		22.5249	14.2682		9.13689	8.41201
							21.991	9.78834		27.1038	6.41984		22.5743	14.3106		9.15634	8.41692
							22.038	9.84873		27.1591	6.34816		22.623	14.2549		9.17532	8.41856
							22.0865	9.79272		27.216	6.41111		22.6714	14.2494		9.19442	8.41248
							22.1349	9.88913		27.2751	6.37701		22.7192	14.2053		9.21365	8.40215
							22.1826	9.76982		27.3353	6.40415		22.7671	14.1854		9.23303	8.40622
							22.2298	9.854		27.3955	6.35204		22.8159	14.2138		9.25278	8.41114
							22.2767	9.77636		27.4552	6.46924		22.8652	14.1637		9.27255	8.40126
							22.3238	9.80655		27.5146	6.36871		22.9143	14.2161		9.29233	8.4098
							22.3708	9.78075		27.5731	6.40855		22.9628	14.1698		9.31231	8.414
							22.4171	9.81143		27.6313	6.38245		23.011	14.2278		9.33244	8.40857
							22.4636	9.76501		27.6891	6.37278		23.0596	14.2033		9.35269	8.42756
							22.51	9.78005		27.7465	6.37397		23.1078	14.2251		9.37278	8.4398
							22.5572	9.72346		27.8032	6.34195		23.1557	14.2279		9.3927	8.43699
							22.6058	9.82596		27.8613	6.41554		23.2033	14.1468		9.41245	8.44087
							22.6556	9.7723		27.9212	6.33203		23.2504	14.1263		9.43191	8.42886
							22.705	9.79171		27.9815	6.40551		23.2981	14.1634		9.45154	8.41942
							22.7529	9.79499		28.0412	6.37096		23.3468	14.133		9.47138	8.41949
							22.8	9.76595		28.1005	6.39126		23.3968	14.1519		9.49098	8.42935
							22.8471	9.78577		28.1594	6.35341		23.4471	14.1617		9.51049	8.43891
							22.8936	9.72624		28.218	6.35516		23.4962	14.3102		9.53011	8.43408
							22.9396	9.80761		28.2759	6.39348		23.5445	14.1099		9.54977	8.43557
							22.9859	9.70886		28.3328	6.36597		23.5932	14.1707		9.56924	8.43676
							23.0321	9.74491		28.3904	6.33958		23.6415	14.2019		9.5884	8.42706
							23.0803	9.7699		28.4488	6.37891		23.6894	14.0672		9.60795	8.43093
							23.1306	9.77291		28.5081	6.36337		23.7371	14.1794		9.62811	8.43691
							23.1804	9.75702		28.5673	6.34904		23.7843	14.0904		9.64827	8.44526
							23.2293	9.786		28.6258	6.35182		23.8316	14.1016		9.66817	8.44536
							23.2777	9.7451		28.684	6.40833		23.8802	14.0118		9.68784	8.44322
							23.3246	9.7626		28.7426	6.36102		23.9304	14.1227		9.70724	8.44453
							23.3701	9.72449		28.801	6.35489		23.9813	14.1502		9.72689	8.42518
							23.415	9.73394		28.8585	6.39468		24.0317	14.1111		9.74682	8.43368
							23.4599	9.66555		28.9153	6.35308		24.0809	14.1504		9.76672	8.44341
							23.5053	9.65406		28.9716	6.33018		24.129	14.0609		9.78658	8.44591
							23.5522	9.71942		29.0282	6.2768		24.1762	14.1981		9.80617	8.45585
							23.6007	9.66252		29.0859	6.3529		24.2231	14.0152		9.82595	8.45609
							23.6495	9.68997		29.1462	6.31286		24.2699	14.0984		9.84604	8.45755
							23.6979	9.71525		29.2068	6.38622		24.3169	14.0389		9.86625	8.46212
							23.7463	9.68394		29.2659	6.34101		24.3649	14.0567		9.88622	8.45436
							23.7946	9.72228		29.3242	6.31823		24.4136	14.1107		9.90551	8.46006
							23.8422	9.70282		29.3831	6.37505		24.4631	14.0144		9.92435	8.45406
							23.889	9.67403		29.4415	6.30682		24.5132	14.2654		9.94337	8.44631
							23.9344	9.59683		29.4991	6.38001		24.5633	13.959		9.9629	8.45362
							23.9793	9.64321		29.5562	6.28336		24.6139	14.2563		9.98264	8.46505
							24.0245	9.60682		29.6124	6.32567		24.664	14.1034		10.0023	8.46679
							24.0713	9.6357		29.6688	6.32417		24.7119	14.1142		10.0219	8.47132
							24.1202	9.60192		29.727	6.2957		24.7585	14.1357		10.0418	8.47746
							24.1697	9.67653		29.7879	6.33969		24.8047	13.9383		10.062	8.47179
							24.2185	9.63972		29.8496	6.32632		24.8516	14.1015		10.0823	8.47845
							24.2671	9.68637		29.9103	6.35523		24.8996	13.9863		10.1025	8.48282
							24.3154	9.73057		29.9698	6.33676		24.9489	14.1695		10.1224	8.47996
							24.3626	9.65868		30.0276	6.37863		24.9998	14.0446		10.142	8.47652
							24.4091	9.639		30.0844	6.3252		25.051	14.0987		10.1615	8.48331
							24.4558	9.62656		30.141	6.32205		25.1011	14.1088		10.1813	8.48342
							24.5027	9.62245		30.1971	6.2921		25.1511	13.9918		10.2011	8.47891
							24.5488	9.61837		30.2534	6.32235		25.2004	14.1473		10.2205	8.4773
							24.5953	9.62589		30.3101	6.29017		25.2487	14.0067		10.2401	8.48821
							24.6427	9.60382		30.3684	6.30911		25.2957	14.1293		10.2599	8.48187
							24.6905	9.6123		30.4288	6.31497		25.3419	13.9847		10.28	8.47645
							24.738	9.59986		30.4898	6.33576		25.3887	14.0448		10.3003	8.46721
							24.7856	9.64582		30.5499	6.29955		25.4359	14.0465		10.3206	8.47649
							24.833	9.58586		30.6102	6.32145		25.4844	13.9872		10.3406	8.4733
							24.8801	9.59898		30.6695	6.30351		25.5344	14.0612		10.3602	8.48775
							24.9267	9.54893		30.7264	6.3056		25.5844	13.9645		10.3799	8.49052
							24.9735	9.64912		30.7823	6.2504		25.6338	14.0543		10.3994	8.48403
							25.0209	9.5337		30.8376	6.32826		25.6834	14.0166		10.4185	8.47225
							25.0683	9.60305		30.8935	6.27493		25.732	14.0078		10.4375	8.4702
							25.1162	9.54612		30.9501	6.25206		25.78	14.0988		10.457	8.46861
							25.1643	9.57326		31.0099	6.30466		25.8287	13.9845		10.4769	8.47036
							25.2118	9.53898		31.0725	6.2861		25.8772	14.0171		10.4969	8.46688
							25.259	9.56709		31.1347	6.38272		25.9249	13.974		10.5171	8.491
							25.3069	9.62455		31.195	6.28451		25.9719	13.9625		10.5371	8.48564
							25.355	9.49212		31.2549	6.37		26.0199	13.9912		10.5568	8.48653
							25.403	9.63811		31.3143	6.29972		26.069	13.985		10.5768	8.49107
							25.4505	9.5399		31.3723	6.35126		26.1185	14.0243		10.5971	8.48945
							25.4979	9.57904		31.4285	6.3212		26.168	13.9596		10.6169	8.48681
							25.5446	9.51777		31.484	6.30714		26.2172	14.0848		10.636	8.49488
							25.5919	9.56888		31.5401	6.25778		26.2651	13.8954		10.6546	8.49311
							25.641	9.49182		31.597	6.26669		26.3125	13.9924		10.6736	8.48872
							25.6903	9.56642		31.6571	6.27226		26.3597	13.9264		10.6929	8.48156
							25.7381	9.55506		31.7186	6.31495		26.4078	13.8981		10.7126	8.48064
							25.7847	9.538		31.7789	6.3232		26.4568	13.9779		10.7325	8.48918
							25.8312	9.5252		31.8376	6.26819		26.5051	13.8996		10.7527	8.50067
							25.8775	9.51527		31.896	6.3015		26.5537	13.9828		10.7728	8.50101
							25.9237	9.53146		31.954	6.25443		26.6033	13.8808		10.7929	8.50355
							25.9698	9.4726		32.0118	6.31397		26.6529	13.9275		10.8131	8.5038
							26.0159	9.44555		32.0696	6.27617		26.7023	14.0297		10.8331	8.51609
							26.0622	9.50165		32.1269	6.32925		26.751	13.8888		10.8527	8.50704
							26.1095	9.41905		32.1827	6.21584		26.7992	13.9788		10.8724	8.50976
							26.1585	9.51729		32.239	6.24704		26.8471	13.8482		10.8923	8.50095
							26.2082	9.54115		32.2978	6.29864		26.8948	13.9072		10.9119	8.49838
							26.2571	9.50486		32.3576	6.29319		26.9426	13.8755		10.9314	8.5004
							26.305	9.48601		32.4169	6.22828		26.991	13.8398		10.951	8.49899
							26.3515	9.4594		32.4761	6.28366		27.0404	13.9498		10.9706	8.50376
							26.3974	9.52215		32.5352	6.28864		27.0901	13.8777		10.9902	8.5106
							26.4433	9.41598		32.5938	6.24054		27.1393	13.9365		11.0097	8.51934
							26.4891	9.48959		32.6511	6.26049		27.1879	13.8995		11.0291	8.51543
							26.5351	9.46367		32.7079	6.25024		27.2366	13.9022		11.0487	8.51437
							26.5817	9.45763		32.7655	6.23266		27.2852	13.865		11.0683	8.50983
							26.6297	9.41106		32.8234	6.24001		27.3334	13.8772		11.0884	8.50531
							26.6785	9.47907		32.8816	6.30307		27.3807	13.957		11.1087	8.50965
							26.7273	9.43571		32.9408	6.275		27.4278	13.7529		11.1287	8.51374
							26.7758	9.41116		33.0003	6.26651		27.4752	13.8833		11.1483	8.51604
							26.8248	9.47952		33.0594	6.24886		27.5234	13.7914		11.1678	8.511
							26.8729	9.42632		33.1183	6.28969		27.5728	13.8652		11.1871	8.51109
							26.9197	9.46994		33.1773	6.29672		27.6238	13.8407		11.2067	8.51823
							26.9654	9.42196		33.2359	6.28364		27.6753	13.9315		11.2266	8.51938
							27.0109	9.414		33.2938	6.20918		27.7257	13.9239		11.2464	8.51573
							27.0561	9.42084		33.3514	6.26794		27.7746	13.8579		11.2659	8.51069
							27.1022	9.37249		33.4085	6.21485		27.8227	13.9013		11.2856	8.50488
							27.1504	9.43851		33.4655	6.21656		27.8702	13.8726		11.3058	8.53022
							27.1999	9.38895		33.5248	6.25669		27.9173	13.8595		11.3262	8.52727
							27.2489	9.41595		33.5852	6.2654		27.9647	13.7431		11.3469	8.53142
							27.2969	9.42029		33.6447	6.23676		28.0121	13.913		11.3673	8.53598
							27.3451	9.40203		33.7032	6.22662		28.0607	13.7848		11.3871	8.52228
							27.3924	9.3817		33.7613	6.24249		28.1107	13.8521		11.4062	8.51191
							27.4391	9.39881		33.8195	6.21966		28.161	13.7653		11.4254	8.51224
							27.4852	9.39075		33.877	6.27023		28.211	13.9207		11.4448	8.53627
							27.531	9.33563		33.9335	6.19335		28.2614	13.845		11.4641	8.52635
							27.5762	9.35297		33.9901	6.19596		28.311	13.6844		11.4833	8.51318
							27.6227	9.35443		34.0471	6.24992		28.3585	13.9032		11.5026	8.51985
							27.6711	9.38699		34.1048	6.24058		28.4052	13.7129		11.5225	8.5188
							27.7201	9.31972		34.1646	6.20819		28.4517	13.858		11.5427	8.51131
							27.7689	9.3754		34.2261	6.21685		28.4983	13.661		11.5629	8.49661
							27.8172	9.35616		34.2875	6.26576		28.5457	13.8734		11.5831	8.50802
							27.8652	9.38418		34.3474	6.22858		28.5946	13.7685		11.6027	8.51295
							27.9124	9.38704		34.4061	6.26612		28.6446	13.6964		11.622	8.52088
							27.9594	9.32625		34.4643	6.21867		28.6944	13.8108		11.6414	8.5271
							28.0063	9.35009		34.5214	6.2399		28.7437	13.7859		11.661	8.52206
							28.0533	9.34272		34.578	6.1698		28.7933	13.8287		11.6806	8.52619
							28.1	9.31971		34.635	6.25656		28.8428	13.6839		11.7001	8.53046
							28.1473	9.39707		34.6919	6.23163		28.891	13.8756		11.7198	8.53508
							28.1957	9.30773		34.7506	6.15563		28.9376	13.6856		11.74	8.5245
							28.2444	9.40623		34.8118	6.27303		28.9835	13.6764		11.76	8.52467
							28.2925	9.37223		34.8731	6.21408		29.0299	13.7669		11.7801	8.52813
							28.3402	9.42414		34.9332	6.30065		29.0777	13.6334		11.8002	8.53596
							28.3874	9.3648		34.9931	6.18803		29.1272	13.7249		11.82	8.53863
							28.4345	9.34871		35.0513	6.23492		29.1776	13.6504		11.8399	8.5328
							28.4815	9.38337		35.1079	6.2473		29.2279	13.8166		11.8599	8.52572
							28.5283	9.27858		35.1633	6.18711		29.2778	13.795		11.8795	8.53731
							28.5751	9.35399		35.2185	6.1482		29.3276	13.7295		11.8986	8.53676
							28.6223	9.31531		35.2746	6.16699		29.3766	13.8138		11.9177	8.52631
							28.6708	9.39185		35.3321	6.19521		29.4249	13.7178		11.9371	8.52076
							28.7196	9.27788		35.3917	6.16694		29.473	13.7847		11.9567	8.53153
							28.7672	9.38802		35.4524	6.15235		29.5203	13.6907		11.9764	8.52492
							28.814	9.32058		35.5127	6.25785		29.5669	13.6876		11.9964	8.52197
							28.8609	9.34736		35.5723	6.1837		29.6141	13.6867		12.0163	8.53363
							28.9074	9.28235		35.6317	6.1721		29.6629	13.6857		12.0361	8.52835
							28.9538	9.33042		35.6905	6.20571		29.7128	13.6828		12.056	8.52887
							28.9998	9.28615		35.7487	6.21703		29.7623	13.7006		12.0762	8.52335
							29.0457	9.28235		35.8049	6.10838		29.8114	13.7562		12.0965	8.52963
							29.0922	9.24611		35.8602	6.19114		29.8605	13.698		12.1159	8.52976
							29.1397	9.28068		35.9154	6.12347		29.9091	13.7363		12.1349	8.53065
							29.1889	9.27242		35.9719	6.14336		29.9571	13.6737		12.1539	8.53864
							29.2386	9.34172		36.0314	6.16011		30.0045	13.6687		12.1732	8.54277
							29.2871	9.2829		36.0925	6.10468		30.0523	13.6917		12.1928	8.53114
							29.3342	9.31938		36.1529	6.28467		30.1006	13.5862		12.2128	8.53212
							29.3809	9.32217		36.2126	6.12361		30.1489	13.6111		12.2329	8.53274
							29.4271	9.30077		36.2721	6.2178		30.1977	13.7077		12.2526	8.53355
							29.4734	9.30409		36.3311	6.16013		30.2472	13.6204		12.2724	8.53858
							29.5194	9.2298		36.3891	6.16153		30.2963	13.6683		12.2923	8.53766
							29.5653	9.31355		36.4466	6.16399		30.3455	13.6653		12.3125	8.53928
							29.6117	9.19605		36.5035	6.13048		30.3949	13.709		12.3327	8.53955
							29.6593	9.28465		36.5596	6.14752		30.4438	13.6873		12.3526	8.55301
							29.7088	9.21452		36.6165	6.13857		30.4924	13.6284		12.3724	8.54477
							29.7586	9.32154		36.6753	6.15891		30.5408	13.6892		12.3919	8.53123
							29.8077	9.31225		36.7349	6.20695		30.5889	13.6114		12.4118	8.52558
							29.8564	9.31668		36.7939	6.12818		30.637	13.6031		12.4318	8.5369
							29.9034	9.26733		36.8528	6.15682		30.6866	13.7548		12.4515	8.53618
							29.9492	9.27356		36.9115	6.11408		30.7367	13.6687		12.4711	8.53353
							29.9947	9.24547		36.9699	6.34361		30.7862	13.6395		12.491	8.53421
							30.0403	9.239		37.0277	5.94511		30.8351	13.5964		12.5107	8.55136
							30.086	9.27211		37.0853	6.2624		30.8842	13.6507		12.5305	8.54605
							30.1321	9.24398		37.143	6.09831		30.9327	13.6319		12.55	8.53207
							30.1794	9.2061		37.2007	6.1935		30.9804	13.6083		12.5697	8.5235
							30.2285	9.29831		37.26	6.10016		31.0277	13.6418		12.5894	8.52766
							30.278	9.2706		37.3198	6.10797		31.0753	13.6732		12.609	8.53532
							30.3269	9.23467		37.3788	6.27501		31.1233	13.5827		12.6285	8.54382
							30.376	9.28557		37.4368	6.0343		31.1715	13.595		12.6479	8.54469
							30.4243	9.28135		37.4961	6.24784		31.2202	13.645		12.6673	8.54822
							30.4711	9.25817		37.5556	6.11468		31.2705	13.5996		12.6872	8.53555
							30.5163	9.24197		37.6147	6.15097		31.3211	13.6173		12.7072	8.53232
							30.5611	9.23621		37.6729	6.13351		31.3701	13.6006		12.7272	8.53541
							30.6063	9.19325		37.7308	6.11436		31.4181	13.5744		12.7471	8.5359
							30.6524	9.21664		37.7878	6.18515		31.4652	13.5962		12.7669	8.53703
							30.701	9.25938		37.845	6.08283		31.5122	13.5937		12.787	8.53272
							30.7513	9.22708		37.9048	6.17005		31.5594	13.5901		12.8072	8.5313
							30.801	9.27675		37.9658	6.0909		31.6069	13.5457		12.8272	8.53733
							30.8494	9.27924		38.0252	6.18373		31.6546	13.6316		12.8471	8.53452
							30.8975	9.23395		38.0834	6.15242		31.7027	13.5415		12.8664	8.53502
							30.9453	9.25167		38.1424	6.14088		31.752	13.5722		12.8852	8.54195
							30.9929	9.26121		38.201	6.18379		31.8023	13.5797		12.9039	8.55103
							31.0394	9.22492		38.2587	6.0882		31.8526	13.5695		12.923	8.5448
							31.0848	9.20266		38.3154	6.19248		31.903	13.5592		12.9425	8.5434
							31.1302	9.22358		38.3722	6.08281		31.9524	13.5686		12.9622	8.5528
							31.1764	9.17357		38.4286	6.15391		31.9997	13.6294		12.9821	8.55067
							31.2248	9.24851		38.4864	6.09127		32.0464	13.456		13.0024	8.5421
							31.274	9.18119		38.5466	6.1564		32.0934	13.6004		13.0229	8.53331
							31.3223	9.28144		38.608	6.15578		32.1412	13.5404		13.0434	8.53606
							31.3697	9.19336		38.6682	6.09402		32.1891	13.4972		13.0636	8.54134
							31.4169	9.26251		38.7264	6.14421		32.2378	13.5958		13.0832	8.55886
							31.464	9.21387		38.7837	6.10118		32.2876	13.4577		13.1025	8.55093
							31.5116	9.24561		38.8405	6.084		32.3378	13.6817		13.1219	8.56178
							31.5591	9.16136		38.8977	6.10264		32.3873	13.4621		13.1413	8.54634
							31.6063	9.19605		38.9549	6.11146		32.4371	13.5856		13.1609	8.547
							31.6521	9.18489		39.012	6.05908		32.4864	13.5435		13.1802	8.54526
							31.6983	9.18297		39.0683	6.1051		32.5343	13.4905		13.1996	8.54617
							31.7458	9.16415		39.1264	6.11073		32.5811	13.5767		13.2192	8.5475
							31.7936	9.22728		39.1864	6.08651		32.6274	13.3877		13.2389	8.54902
							31.8415	9.23909		39.2468	6.09597		32.6744	13.5302		13.2589	8.55117
							31.8895	9.14367		39.3068	6.11529		32.7221	13.3942		13.279	8.55301
							31.9369	9.22153		39.3673	6.07689		32.7711	13.5148		13.2989	8.55512
							31.9838	9.17765		39.4264	6.11024		32.8208	13.5176		13.319	8.55143
							32.03	9.15113		39.4829	6.05163		32.8708	13.4838		13.3393	8.54558
							32.0765	9.14036		39.5386	6.11358		32.9206	13.5319		13.3594	8.54778
							32.1237	9.18933		39.5948	6.02312		32.9708	13.5101		13.3789	8.5472
							32.1711	9.10223		39.6512	6.07225		33.0198	13.5473		13.3979	8.541
							32.2193	9.21678		39.7078	6.07525		33.0682	13.4398		13.4172	8.55832
							32.2677	9.15493		39.7672	6.11546		33.1165	13.5278		13.437	8.56068
							32.3156	9.18522		39.8285	6.08772		33.1645	13.5334		13.4568	8.55211
							32.3631	9.1418		39.8894	6.10236		33.2121	13.4491		13.4768	8.55616
							32.4104	9.21078		39.949	6.14328		33.2599	13.5097		13.4968	8.55459
							32.4578	9.18451		40.0085	6.07858		33.3088	13.4663		13.5167	8.55704
							32.5051	9.19642		40.0673	6.128		33.3584	13.5325		13.5368	8.54824
							32.5518	9.1659		40.1254	6.06482		33.4081	13.4805		13.5572	8.53778
							32.5983	9.17261		40.1824	6.09021		33.4577	13.4912		13.5774	8.54182
							32.6447	9.13291		40.2384	6.02351		33.507	13.5647		13.5972	8.54549
							32.6913	9.11996		40.2938	6.11851		33.5556	13.4679		13.6164	8.55858
							32.7396	9.11994		40.3509	6.07559		33.6039	13.5383		13.6356	8.56127
							32.7886	9.15708		40.4102	6.0226		33.6518	13.5076		13.6551	8.55681
							32.8367	9.20326		40.4706	6.07953		33.6998	13.5246		13.6747	8.55499
							32.8839	9.10071		40.5306	6.10828		33.7488	13.4417		13.6944	8.55114
							32.9306	9.18257		40.5902	6.08838		33.7978	13.4889		13.7141	8.55388
							32.9776	9.1147		40.6499	6.13403		33.8466	13.6115		13.7336	8.56168
							33.0243	9.15906		40.7086	6.07733		33.8954	13.4567		13.7531	8.53898
							33.07	9.1121		40.7668	6.06327		33.944	13.5064		13.7727	8.53727
							33.1162	9.0961		40.8247	6.02733		33.9928	13.4771		13.7924	8.56308
							33.1628	9.10721		40.8823	6.09781		34.0413	13.5215		13.8121	8.55458
							33.2105	9.08615		40.9392	6.0518		34.0891	13.4725		13.8319	8.54985
							33.2597	9.15882		40.9972	6.05724		34.1365	13.455		13.8518	8.54479
							33.3095	9.11596		41.057	6.06602		34.1835	13.5691		13.8714	8.54996
							33.359	9.13931		41.1173	6.08849		34.2309	13.3096		13.891	8.54604
							33.4073	9.11665		41.1769	6.11487		34.2795	13.4436		13.9107	8.53284
							33.4546	9.1442		41.2359	6.07672		34.3295	13.4745		13.9304	8.54124
							33.5013	9.11754		41.2947	6.12953		34.3798	13.4274		13.9501	8.55163
							33.5474	9.1105		41.3532	6.05321		34.4289	13.4102		13.9702	8.54769
							33.593	9.13509		41.4109	6.0649		34.477	13.4597		13.9903	8.53501
							33.639	9.06139		41.4676	6.04914		34.5256	13.486		14.0101	8.5345
							33.6851	9.09093		41.5245	6.0794		34.574	13.4275		14.0297	8.5464
							33.7333	9.10125		41.5826	6.06752		34.6221	13.5447		14.0495	8.55485
							33.7832	9.14872		41.6425	6.03224		34.6697	13.4224		14.0696	8.55352
							33.8329	9.09281		41.7022	6.09291		34.717	13.4711		14.0896	8.54533
							33.882	9.11328		41.7611	6.09087		34.7647	13.4736		14.1094	8.55213
							33.9305	9.12166		41.8194	6.06755		34.8135	13.3895		14.1289	8.55158
							33.978	9.07914		41.8777	6.03615		34.8633	13.429		14.1481	8.55083
							34.0245	9.05969		41.9356	6.04879		34.9136	13.4686		14.1674	8.53931
							34.0696	9.08659		41.9929	6.01945		34.9636	13.4785		14.1867	8.5402
							34.1142	9.00962		42.0495	6.04627		35.013	13.4581		14.2062	8.55055
							34.1592	9.02356		42.106	6.03768		35.0614	13.4633		14.226	8.55327
							34.2059	9.05036		42.1627	6.00137		35.1088	13.3952		14.2457	8.55355
							34.2543	9.02448		42.2206	6.05029		35.1562	13.4787		14.2657	8.55623
							34.3031	9.06751		42.2811	5.98534		35.2034	13.4203		14.2861	8.54941
							34.3513	9.08642		42.342	6.0964		35.2505	13.3771		14.3066	8.55035
							34.3995	9.10879		42.4011	6.04078		35.2983	13.4223		14.3269	8.54913
							34.4479	9.02518		42.459	6.0533		35.3471	13.3822		14.3465	8.55807
							34.4953	9.03486		42.5177	6.04732		35.3967	13.379		14.3655	8.55758
							34.5421	9.03346		42.5761	6.07303		35.4466	13.3998		14.3846	8.55932
							34.5878	9.03043		42.6337	6.05749		35.4959	13.4959		14.4041	8.55368
							34.6331	8.96362		42.6903	6.02692		35.5457	13.3493		14.4237	8.54837
							34.678	9.0257		42.7465	6.02059		35.5958	13.4237		14.4434	8.53993
							34.7244	8.97837		42.803	6.00598		35.6443	13.4533		14.463	8.54366
							34.7732	9.06458		42.8612	5.9947		35.6915	13.3643		14.4828	8.53619
							34.8225	8.98256		42.9223	6.03826		35.7378	13.4242		14.5026	8.54191
							34.871	9.08438		42.9842	6.05105		35.7846	13.4037		14.5226	8.55444
							34.9193	8.99268		43.045	6.07878		35.8323	13.4016		14.5427	8.56205
							34.9675	9.03779		43.1048	6.06492		35.8815	13.322		14.5627	8.56236
							35.0153	9.02177		43.163	6.06417		35.9326	13.4727		14.5827	8.56599
							35.0625	9.03555		43.2197	6.08256		35.984	13.3614		14.6026	8.56053
							35.1095	9.01386		43.2761	6.05041		36.0343	13.4625		14.6223	8.55344
							35.1566	8.99414		43.3324	6.03094		36.084	13.4104		14.6417	8.54267
							35.2027	9.03114		43.3888	6.00196		36.1332	13.3629		14.661	8.54382
							35.249	9.00347		43.4453	6.10364		36.1818	13.3709		14.6806	8.5492
							35.2965	9.0866		43.5031	5.95741		36.2294	13.3493		14.7006	8.55885
							35.3443	8.97451		43.5635	6.07564		36.2759	13.3016		14.7209	8.55329
							35.3917	9.06856		43.6247	5.98049		36.3227	13.3391		14.741	8.55393
							35.4393	8.99574		43.685	6.03572		36.3701	13.3591		14.7609	8.56119
							35.4866	9.03399		43.7454	6.04061		36.4189	13.3428		14.7804	8.56107
							35.5339	8.9613		43.8049	6.04317		36.4691	13.3991		14.7997	8.55118
							35.5807	9.02402		43.8622	6.06316		36.5193	13.4067		14.8194	8.55567
							35.6275	8.97767		43.9183	5.99379		36.5687	13.3105		14.8394	8.5625
							35.6743	8.95284		43.9738	6.0714		36.6177	13.3552		14.859	8.56729
							35.7214	8.96184		44.0296	5.98678		36.6656	13.4354		14.8784	8.56772
							35.7694	8.99646		44.0858	6.0445		36.7128	13.3411		14.8978	8.55789
							35.8177	8.97472		44.1452	6.04455		36.7606	13.2962		14.9174	8.55417
							35.8652	8.98592		44.2077	6.06151		36.8087	13.3978		14.937	8.55226
							35.9122	9.01388		44.2698	6.04454		36.8563	13.2926		14.9568	8.55535
							35.9599	9.00553		44.3299	6.0845		36.9035	13.2672		14.9767	8.54353
							36.0075	8.99658		44.3894	6.03263		36.9517	13.4055		14.9965	8.53494
							36.0549	8.96926		44.4486	6.03201		37.0013	13.3015		15.0164	8.54321
							36.1021	9.01862		44.5069	6.03046		37.0512	13.4504		15.0366	8.54323
							36.1493	8.93924		44.5632	6.05239		37.101	13.3007		15.0566	8.54634
							36.1962	8.98751		44.6185	5.99575		37.1503	13.3415		15.0762	8.54648
							36.2439	9.01072		44.6743	6.0619		37.198	13.3987		15.0955	8.54511
							36.2932	9.01297		44.731	5.98236		37.2451	13.2659		15.115	8.5427
							36.3427	8.9634		44.7911	6.04477		37.2922	13.4223		15.1346	8.56258
							36.3907	9.00321		44.8528	6.01461		37.3403	13.2062		15.1542	8.55193
							36.4376	8.99103		44.9131	6.05535		37.3895	13.4251		15.1741	8.54602
							36.4847	8.94529		44.972	6.05852		37.439	13.2132		15.1938	8.55095
							36.5317	8.95774		45.0308	5.99969		37.4885	13.3315		15.2133	8.54001
							36.5784	8.99068		45.0888	6.04596		37.538	13.3449		15.233	8.5394
							36.6245	8.97045		45.1467	6.00721		37.5873	13.3377		15.253	8.5407
							36.6706	8.93432		45.2047	6.02698		37.6363	13.4651		15.2728	8.54319
							36.717	8.98223		45.2623	5.99311		37.6846	13.2569		15.2923	8.55281
							36.7644	8.91637		45.3183	6.01095		37.7323	13.4217		15.312	8.53708
							36.8133	8.95016		45.3748	6.0147		37.7799	13.232		15.3321	8.53664
							36.8629	8.9889		45.4335	5.99812		37.8271	13.2785		15.3521	8.53444
							36.9118	8.96676		45.4931	5.99128		37.8747	13.3058		15.3718	8.54082
							36.9594	8.94404		45.5526	6.05488		37.9228	13.254		15.3913	8.54281
							37.0055	8.96352		45.6122	5.99079		37.972	13.3705		15.4108	8.55281
							37.051	8.89737		45.6711	6.04055		38.0225	13.2189		15.4302	8.54698
							37.0966	8.93219		45.729	6.0648		38.0727	13.4422		15.4498	8.54584
							37.1424	8.9387		45.7858	5.97071		38.1219	13.3274		15.4694	8.5235
							37.1885	8.89786		45.8424	5.99818		38.1705	13.2491		15.4893	8.52941
							37.2352	8.90224		45.8999	6.01753		38.2187	13.3852		15.5093	8.54813
							37.2831	8.96074		45.9578	6.00894		38.2668	13.2378		15.5293	8.54409
							37.3318	8.92971		46.0161	5.97643		38.3143	13.3526		15.5494	8.55205
							37.3808	8.92071		46.0754	6.04691		38.3616	13.2111		15.5694	8.55087
							37.4295	8.89803		46.135	6.01423		38.4088	13.3145		15.5891	8.53814
							37.4785	8.95506		46.194	5.9996		38.4564	13.277		15.6086	8.53147
							37.5265	8.941		46.2528	6.04612		38.5054	13.2439		15.6277	8.53336
							37.5727	8.93521		46.3117	6.00815		38.5561	13.3673		15.6469	8.5346
							37.6176	8.9252		46.37	6.08702		38.6075	13.2711		15.6665	8.52603
							37.6627	8.8652		46.4276	5.96426		38.6585	13.3112		15.6863	8.53265
							37.7082	8.88934		46.4849	6.05704		38.7081	13.2379		15.7061	8.54759
							37.7547	8.91501		46.542	5.97161		38.7562	13.4379		15.7261	8.53645
							37.8033	8.86091		46.5994	6.0162		38.8031	13.2356		15.7465	8.5374
							37.8526	8.89944		46.6587	5.991		38.85	13.2775		15.7672	8.5396
							37.9014	8.90753		46.7189	6.01772		38.8973	13.332		15.7877	8.54316
							37.9496	8.90136		46.7783	6.03285		38.9446	13.2784		15.8079	8.54632
							37.9978	8.89888		46.837	5.99994		38.9932	13.3402		15.8276	8.55186
							38.0455	8.93265		46.8953	6.05078		39.0435	13.2495		15.8468	8.53693
							38.0924	8.8436		46.9538	5.99949		39.094	13.4222		15.8661	8.52696
							38.1385	8.96821		47.0118	6.00205		39.1441	13.2463		15.8856	8.53916
							38.1841	8.87726		47.0688	6.00079		39.1946	13.2639		15.9049	8.54292
							38.2295	8.86452		47.1257	6.03189		39.2442	13.4179		15.9239	8.54364
							38.2762	8.9092		47.1827	5.99256		39.2924	13.2866		15.943	8.5453
							38.3244	8.85016		47.2404	5.98265		39.3392	13.3033		15.9628	8.54378
							38.3735	8.93753		47.2998	5.9827		39.3853	13.2076		15.9829	8.53073
							38.4223	8.87412		47.3609	5.99891		39.4315	13.3253		16.0032	8.53438
							38.4706	8.99206		47.4222	6.03111		39.4782	13.1743		16.0235	8.5324
							38.5184	8.88602		47.482	6.06792		39.5268	13.2867		16.0434	8.53701
							38.5653	8.91779		47.5405	5.94617		39.5768	13.2549		16.0631	8.53699
							38.612	8.91752		47.5986	6.07787		39.6268	13.3194		16.0829	8.52832
							38.6588	8.87923		47.6559	5.95809		39.6762	13.3102		16.1024	8.52664
							38.7058	8.86275		47.7126	6.02303		39.726	13.2928		16.1218	8.53175
							38.7524	8.89101		47.7695	5.98867		39.7755	13.3517		16.1413	8.53812
							38.7998	8.86222		47.8265	5.99439		39.8239	13.2337		16.1608	8.53907
							38.8484	8.89949		47.8852	6.00781		39.8712	13.3129		16.1806	8.54683
							38.8972	8.86191		47.946	5.99921		39.9179	13.2451		16.2002	8.5518
							38.9458	8.93427		48.0072	6.06248		39.9645	13.2445		16.2198	8.55
							38.994	8.90689		48.0677	6.01401		40.0116	13.2279		16.2395	8.53677
							39.0414	8.88498		48.1277	6.02193		40.0606	13.2063		16.2591	8.53818
							39.0883	8.85922		48.1864	5.9858		40.1108	13.2984		16.279	8.51527
							39.135	8.90687		48.2431	6.02318		40.1608	13.2476		16.2993	8.52858
							39.1814	8.86097		48.2985	5.93739		40.2104	13.3464		16.3195	8.54607
							39.2282	8.85613		48.3536	6.01936		40.2599	13.2686		16.3392	8.53251
							39.2757	8.89354		48.4094	5.94001		40.309	13.3007		16.3585	8.53838
							39.3245	8.83057		48.4669	6.02527		40.3572	13.3525		16.378	8.53428
							39.3731	8.88686		48.5266	5.98882		40.4052	13.2085		16.3976	8.54755
							39.4207	8.84002		48.587	5.96612		40.4531	13.3169		16.4171	8.52319
							39.4676	8.94409		48.6469	6.01237		40.5007	13.1856		16.4368	8.51686
							39.5145	8.82881		48.7064	5.99423		40.5481	13.3246		16.4565	8.51731
							39.5611	8.95843		48.7662	5.99682		40.5963	13.1763		16.4759	8.51895
							39.6074	8.83955		48.8253	6.0209		40.6454	13.3112		16.4957	8.53423
							39.6534	8.87006		48.8832	5.97703		40.6946	13.3017		16.5159	8.54144
							39.6995	8.8222		48.9393	5.98296		40.7434	13.1624		16.5361	8.53647
							39.746	8.84826		48.9945	5.96705		40.7923	13.3066		16.5561	8.54557
							39.7935	8.82322		49.0502	5.97654		40.8406	13.2017		16.5756	8.53554
							39.8425	8.81592		49.1074	5.96788		40.8884	13.3783		16.5948	8.54146
							39.8914	8.86868		49.1669	5.96143		40.9361	13.2147		16.6141	8.53952
							39.9389	8.8343		49.2275	6.03416		40.9841	13.1768		16.6338	8.53552
							39.9861	8.88845		49.2875	5.9903		41.0325	13.3339		16.654	8.53765
							40.0335	8.87269		49.3473	6.02815		41.0821	13.1772		16.674	8.53713
							40.0805	8.83402		49.4071	5.99418		41.1322	13.2782		16.6936	8.52609
							40.1273	8.90382		49.4661	6.00063		41.1816	13.2378		16.7132	8.5401
							40.1736	8.854		49.5239	6.01076		41.2299	13.2834		16.7329	8.54817
							40.2195	8.83482		49.5812	5.99823		41.2786	13.2953		16.7528	8.54213
							40.2658	8.80351		49.639	5.98494		41.3278	13.1992		16.7728	8.5308
							40.3131	8.82358		49.696	5.98172		41.3765	13.3819		16.7926	8.53441
							40.3628	8.86093		49.7531	5.98277		41.425	13.2011		16.8122	8.5517
							40.4129	8.81015		49.8118	5.99487		41.4733	13.3088		16.8319	8.5357
							40.4619	8.93568		49.8712	5.98428		41.5215	13.2345		16.8519	8.53861
							40.5101	8.77852		49.9296	5.99935		41.5697	13.2817		16.872	8.53839
							40.5564	8.89054		49.9881	6.02624		41.6192	13.3187		16.8919	8.53998
							40.602	8.8322		50.0468	5.95296		41.6697	13.257		16.9118	8.5513
							40.6478	8.83231		50.105	5.96468		41.7201	13.3025		16.9318	8.5379
							40.6934	8.80036		50.1623	5.98099		41.769	13.2407		16.9516	8.53136
							40.7394	8.78648		50.2197	5.96128		41.8173	13.3052		16.9712	8.54038
							40.7854	8.84863		50.2778	5.96431		41.8648	13.1974		16.9905	8.53644
							40.8326	8.79489		50.3355	5.92674		41.9121	13.291		17.01	8.5234
							40.8817	8.84164		50.3948	6.02313		41.9594	13.3533		17.0297	8.51605
							40.9315	8.80739		50.4546	5.93466		42.0069	13.1859		17.0495	8.52138
							40.9808	8.85364		50.5135	5.99424		42.0547	13.2517		17.0694	8.52631
							41.0301	8.84964		50.5712	5.97078		42.1031	13.2895		17.089	8.51624
							41.0783	8.81687		50.6303	5.95669		42.1525	13.2502		17.1084	8.52544
							41.1249	8.85286		50.6897	6.02721		42.2032	13.2631		17.1279	8.53417
							41.1699	8.74903		50.7486	6.00491		42.254	13.2368		17.1476	8.54415
							41.2145	8.87462		50.8069	5.95521		42.3038	13.2948		17.1672	8.54024
							41.26	8.74439		50.8651	5.96173		42.3527	13.2692		17.1869	8.53015
							41.3062	8.84879		50.9224	5.98171		42.3998	13.2677		17.2063	8.53927
							41.3546	8.7666		50.9801	5.98676		42.4462	13.2601		17.226	8.53778
							41.4048	8.83247		51.0404	5.94261		42.4927	13.1786		17.2464	8.53562
							41.4546	8.86632		51.1016	6.00535		42.5401	13.2422		17.267	8.53012
							41.5033	8.8522		51.1612	5.97788		42.5877	13.2119		17.2874	8.53722
							41.5517	8.90315		51.2192	5.98804		42.6358	13.2097		17.3072	8.54563
							41.5995	8.79935		51.2776	6.01063		42.6848	13.264		17.3261	8.54415
							41.647	8.83886		51.3356	5.9661		42.7347	13.2059		17.345	8.52995
							41.6932	8.80006		51.3929	5.97015		42.7847	13.2857		17.3642	8.53067
							41.7386	8.82703		51.4494	5.94342		42.8349	13.2704		17.3837	8.52719
							41.7843	8.77072		51.5061	5.98436		42.8849	13.3007		17.4034	8.52748
							41.8306	8.80218		51.5623	5.91676		42.9335	13.2728		17.4232	8.52268
							41.879	8.83483		51.6202	5.99749		42.9806	13.232		17.4433	8.535
							41.9284	8.80628		51.6805	5.93326		43.0269	13.3247		17.4634	8.53009
							41.9767	8.82921		51.7419	5.98785		43.0741	13.1731		17.4834	8.53141
							42.0242	8.81983		51.8026	5.97458		43.1217	13.2899		17.5035	8.53324
							42.0715	8.75538		51.8618	5.98154		43.1702	13.1658		17.5233	8.53319
							42.1185	8.83792		51.9198	5.97199		43.22	13.3233		17.543	8.52843
							42.1655	8.71021		51.9767	5.97404		43.2701	13.2182		17.5626	8.53768
							42.2124	8.85203		52.0332	6.01087		43.3196	13.2215		17.5819	8.53305
							42.259	8.69713		52.0896	5.93467		43.3696	13.3425		17.6012	8.53368
							42.3046	8.82515		52.1463	5.96389		43.419	13.2039		17.6205	8.52676
							42.3509	8.73727		52.2029	5.94405		43.4672	13.3236		17.6401	8.53336
							42.3987	8.80857		52.261	6.01868		43.5149	13.1984		17.6601	8.54175
							42.4469	8.8061		52.3209	5.93596		43.562	13.32		17.6802	8.52954
							42.495	8.73564		52.3811	5.9921		43.6088	13.2191		17.7004	8.53579
							42.543	8.82089		52.441	5.96967		43.6558	13.1658		17.7206	8.53377
							42.5906	8.75549		52.5012	5.97631		43.7041	13.3327		17.7406	8.53488
							42.6377	8.81996		52.5608	5.95219		43.7535	13.1729		17.7605	8.5457
							42.6838	8.7195		52.6185	6.01004		43.8033	13.3321		17.7804	8.55533
							42.73	8.7955		52.6747	5.91463		43.853	13.2767		17.8001	8.55841
							42.7772	8.72782		52.7307	5.93727		43.903	13.3365		17.8193	8.55123
							42.8247	8.76515		52.7868	5.95134		43.9519	13.1829		17.8381	8.54101
							42.8725	8.76607		52.8433	5.9665		44.0004	13.2604		17.8572	8.541
							42.9205	8.77509		52.9024	5.95409		44.0485	13.2844		17.8768	8.52839
							42.9683	8.75172		52.9633	5.97717		44.0963	13.19		17.8965	8.52653
							43.0158	8.76101		53.0239	5.98892		44.1444	13.3149		17.9166	8.51672
							43.0632	8.79477		53.0833	5.9478		44.193	13.1462		17.9367	8.50966
							43.1106	8.79171		53.1427	5.98795		44.2419	13.3917		17.9568	8.5246
							43.1578	8.7633		53.2021	5.98974		44.2912	13.2156		17.977	8.53612
							43.2045	8.76708		53.2603	5.98212		44.3409	13.3564		17.9975	8.54075
							43.2508	8.7226		53.3173	5.9339		44.3908	13.3038		18.0178	8.53119
							43.2974	8.77079		53.3736	5.96312		44.4402	13.2553		18.0376	8.55055
							43.3445	8.72791		53.4292	5.93072		44.4888	13.3214		18.0568	8.54113
							43.3931	8.77451		53.4861	5.93496		44.5373	13.1859		18.0761	8.53308
							43.4421	8.76927		53.5453	5.96873		44.5853	13.3965		18.0956	8.53351
							43.4901	8.74223		53.6053	5.97375		44.6334	13.183		18.1151	8.53417
							43.5373	8.81208		53.6651	5.96739		44.6822	13.3272		18.1348	8.53894
							43.5841	8.74254		53.7244	5.99042		44.7314	13.2247		18.1542	8.54466
							43.6312	8.80128		53.7837	5.97522		44.7803	13.282		18.1734	8.54802
							43.6779	8.72117		53.8424	5.96078		44.8286	13.2572		18.1929	8.53885
							43.724	8.77633		53.9004	5.94191		44.8768	13.1486		18.2127	8.5288
							43.7703	8.75924		53.958	6.00362		44.9253	13.3113		18.2327	8.52509
							43.8166	8.7324		54.0155	5.98094		44.9738	13.1542		18.2527	8.54037
							43.8636	8.73495		54.0731	5.94552		45.0218	13.3471		18.2725	8.54832
							43.9123	8.71393		54.1321	5.97478		45.0693	13.2242		18.2927	8.55603
							43.9622	8.75138		54.1923	5.97511		45.1163	13.2023		18.3126	8.53898
							44.0123	8.73364		54.2524	5.99827		45.1637	13.2809		18.3325	8.54012
							44.0609	8.80325		54.3116	6.07507		45.2122	13.1075		18.3526	8.52744
							44.1081	8.76905		54.3706	5.95989		45.262	13.3187		18.3724	8.52679
							44.1548	8.75055		54.4294	5.96922		45.3122	13.2275		18.392	8.5369
							44.2009	8.7875		54.4878	5.99065		45.3618	13.2578		18.4117	8.53566
							44.2467	8.73156		54.5455	6.03881		45.4102	13.2324		18.4314	8.54024
							44.2928	8.74342		54.6023	5.95978		45.4587	13.1794		18.4509	8.54882
							44.3389	8.72213		54.6595	5.95449		45.507	13.2692		18.4702	8.54964
							44.3871	8.7457		54.7175	5.98194		45.5549	13.1879		18.4898	8.54403
							44.437	8.73252		54.7776	5.99521		45.6025	13.3099		18.5097	8.53353
							44.4864	8.79689		54.8381	5.99186		45.6496	13.1453		18.5297	8.53524
							44.5354	8.73663		54.8968	6.00775		45.6969	13.3079		18.5496	8.53181
							44.5839	8.77547		54.9542	5.98797		45.7452	13.153		18.5691	8.53628
							44.6311	8.7247		55.0118	5.93663		45.7952	13.1421		18.5881	8.52945
							44.6767	8.79354		55.0695	6.03842		45.8456	13.2513		18.6072	8.52858
							44.7215	8.70611		55.127	5.96646		45.8957	13.1794		18.6267	8.52595
							44.7666	8.69904		55.1838	5.98323		45.9455	13.2777		18.6465	8.52555
							44.8123	8.72118		55.24	5.92246		45.9941	13.165		18.6663	8.52251
							44.8591	8.67217		55.2968	5.98175		46.0411	13.3521		18.686	8.53532
							44.9073	8.72963		55.3548	5.96063		46.0879	13.1546		18.706	8.54324
							44.956	8.74536		55.4154	6.01894		46.1351	13.2285		18.7263	8.55577
							45.0042	8.76036		55.4766	5.97105		46.1826	13.2565		18.7467	8.54594
							45.0525	8.71831		55.5366	5.98965		46.2308	13.1366		18.7669	8.5333
							45.1007	8.72095		55.5949	5.99948		46.2798	13.2148		18.7865	8.52309
							45.1483	8.72375		55.6532	6.01701		46.3297	13.2191		18.8055	8.53391
							45.1954	8.72283		55.7112	5.9872		46.38	13.2464		18.8247	8.53469
							45.2414	8.70533		55.7686	5.94705		46.4301	13.2135		18.8443	8.54595
							45.2867	8.65699		55.8252	5.94391		46.4807	13.2222		18.8642	8.55557
							45.332	8.67885		55.8816	6.02329		46.5311	13.285		18.8839	8.55515
							45.3788	8.69901		55.9384	5.92148		46.5792	13.2196		18.9035	8.56247
							45.4277	8.68074		55.997	6.02206		46.6257	13.2706		18.9234	8.5614
							45.4768	8.78349		56.0583	6.00553		46.6716	13.156		18.9435	8.56316
							45.5253	8.68634		56.12	6.0037		46.718	13.228		18.964	8.54853
							45.5735	8.76089		56.1804	5.96075		46.7656	13.1436		18.9845	8.54266
							45.6214	8.66108		56.2405	5.96862		46.8145	13.1858		19.0047	8.53374
							45.6686	8.76392		56.2992	6.0289		46.8649	13.2605		19.0244	8.53613
							45.7154	8.66289		56.3557	5.94235		46.9158	13.1463		19.044	8.54137
							45.7621	8.69458		56.4114	6.03504		46.9658	13.233		19.0633	8.56382
							45.8092	8.71978		56.4669	5.93835		47.0156	13.1697		19.0823	8.55974
							45.8556	8.64992		56.5227	5.99086		47.0649	13.1861		19.1013	8.54915
							45.9022	8.70174		56.579	5.93943		47.1138	13.2434		19.1204	8.53189
							45.9499	8.69511		56.6371	6.01862		47.1615	13.197		19.1401	8.53913
							45.9976	8.73953		56.6975	5.96955		47.2081	13.2381		19.1601	8.53668
							46.045	8.61407		56.7585	5.9719		47.2552	13.1529		19.1804	8.53826
							46.0927	8.78471		56.8186	6.01483		47.3029	13.1827		19.2005	8.54945
							46.1402	8.64343		56.8791	6.04071		47.3516	13.1644		19.2205	8.55465
							46.1872	8.70989		56.9392	5.94182		47.4019	13.1918		19.2403	8.54326
							46.2335	8.67832		56.9972	6.04252		47.452	13.2654		19.2605	8.5479
							46.2799	8.6896		57.0534	5.9664		47.5014	13.1928		19.2806	8.55459
							46.3267	8.67695		57.1086	5.96502		47.5504	13.2297		19.3001	8.54602
							46.3737	8.68933		57.164	5.95482		47.5985	13.1836		19.3192	8.54805
							46.4219	8.69404		57.2202	5.9857		47.6461	13.2238		19.3385	8.54195
							46.4705	8.66775		57.2795	5.98691		47.6943	13.1364		19.3583	8.55989
							46.5184	8.72788		57.3418	5.98289		47.7431	13.2615		19.3782	8.55992
							46.5658	8.6998		57.4037	6.06445		47.791	13.1225		19.3983	8.55429
							46.614	8.69205		57.464	5.99191		47.838	13.1757		19.4181	8.55137
							46.662	8.72857		57.5239	6.01065		47.8858	13.1732		19.4377	8.54865
							46.7097	8.68052		57.5833	5.99695		47.9349	13.1244		19.4574	8.56075
							46.7571	8.73212		57.642	6.07805		47.9844	13.2507		19.4775	8.55421
							46.8044	8.69148		57.6994	5.95059		48.0339	13.1989		19.4974	8.55274
							46.8514	8.72373		57.7552	5.95176		48.083	13.233		19.5169	8.55519
							46.8989	8.7052		57.8107	5.97291		48.131	13.2012		19.5359	8.55718
							46.9478	8.68023		57.867	6.01396		48.1785	13.1522		19.5551	8.54587
							46.9969	8.73485		57.9266	5.96028		48.2258	13.1784		19.5746	8.53545
							47.0443	8.66865		57.988	6.02636		48.2741	13.197		19.5942	8.54052
							47.091	8.74649		58.048	6.01285		48.3232	13.1848		19.6141	8.5326
							47.1379	8.65762		58.1066	6.00163		48.3715	13.0993		19.6341	8.55005
							47.1846	8.72937		58.1652	6.02894		48.42	13.2317		19.6541	8.546
							47.231	8.71853		58.2235	6.00631		48.4694	13.1671		19.6742	8.55361
							47.2771	8.65676		58.2816	6.03596		48.519	13.234		19.6943	8.56118
							47.3235	8.70085		58.3395	5.96874		48.5686	13.2131		19.7141	8.54612
							47.3701	8.64137		58.3973	5.99363		48.6175	13.2276		19.7336	8.55842
							47.4175	8.71563		58.4539	5.98252		48.6657	13.1856		19.7532	8.55348
							47.4664	8.62632		58.5106	5.91937		48.7135	13.1433		19.773	8.55002
							47.516	8.71644		58.5689	6.02877		48.7611	13.2961		19.7926	8.56063
							47.565	8.70591		58.6277	5.95229		48.8088	13.1819		19.8121	8.56214
							47.6129	8.65687		58.6862	6.02769		48.857	13.1871		19.8317	8.55074
							47.6592	8.72636		58.7447	5.96508		48.9059	13.2307		19.8513	8.55817
							47.7047	8.64463		58.8032	6.01013		48.9555	13.0995		19.8709	8.54904
							47.7504	8.70942		58.8612	6.02446		49.0047	13.205		19.8904	8.55461
							47.7964	8.61109		58.9183	5.94671		49.0533	13.2081		19.9098	8.57751
							47.8424	8.72661		58.9754	6.02301		49.1018	13.1091		19.9293	8.5711
							47.8888	8.6245		59.0338	5.97595		49.1502	13.2358		19.9489	8.55928
							47.9364	8.6649		59.0924	5.93724		49.1981	13.1856		19.9689	8.54396
							47.9851	8.67859		59.1517	5.97316		49.2456	13.1984		19.9891	8.55044
							48.0339	8.66984		59.2117	6.04971		49.293	13.1554		20.0094	8.55869
							48.0824	8.69255		59.2715	5.9965		49.3408	13.1771		20.0294	8.56845
							48.1312	8.66814		59.3305	5.98291		49.3892	13.1699		20.0491	8.56396
							48.1791	8.71548		59.3892	6.01581		49.4386	13.1359		20.0683	8.56203
							48.2253	8.66292		59.4476	6.00577		49.4893	13.1876		20.0879	8.56203
							48.2706	8.67426		59.5052	6.01144		49.5406	13.2692		20.108	8.56927
							48.3163	8.68926		59.5623	6.01177		49.5912	13.1701		20.128	8.55718
							48.3622	8.65065		59.6194	5.97242		49.6403	13.1863		20.1477	8.5645
							48.4088	8.68058		59.6768	5.99567		49.6884	13.1966		20.1673	8.56189
							48.4576	8.68548		59.7346	5.91303		49.736	13.1595		20.1873	8.5748
							48.5074	8.7164		59.7938	6.02264		49.7833	13.1998		20.2078	8.58339
							48.5564	8.71351		59.8541	5.96839		49.8309	13.1184		20.2281	8.58319
							48.6043	8.68193		59.9137	6.02686		49.8786	13.2187		20.2481	8.58069
							48.6522	8.75411		59.9721	5.96284		49.9272	13.1841		20.2677	8.57211
							48.6994	8.60312		60.0302	6.04163		49.9767	13.1558		20.2869	8.56067
							48.7461	8.74158		60.0884	5.97902		50.0268	13.2192		20.3062	8.56099
							48.792	8.61571		60.1462	6.00482		50.0768	13.1947		20.3256	8.5662
							48.8375	8.7346		60.203	6.01391		50.1271	13.1789		20.3451	8.57714
							48.8828	8.64388		60.2598	5.98853		50.1766	13.141		20.3644	8.58399
							48.9298	8.70208		60.3171	5.99587		50.2243	13.2113		20.3838	8.58108
							48.9784	8.69396		60.3753	5.95397		50.2709	13.1445		20.4036	8.58541
							49.0274	8.6831		60.4351	6.03341		50.3173	13.2004		20.4237	8.57663
							49.0759	8.77422		60.4962	5.94052		50.364	13.124		20.4439	8.57261
							49.124	8.64621		60.5574	6.02304		50.4114	13.2077		20.4641	8.56996
							49.1719	8.76214		60.6176	5.94188		50.4604	13.2036		20.4839	8.57729
							49.219	8.65732		60.6762	6.12988		50.5105	13.1322		20.5036	8.57109
							49.266	8.73813		60.7339	5.97349		50.5602	13.2713		20.5233	8.56215
							49.3129	8.65369		60.7907	5.98922		50.6095	13.1146		20.5428	8.55754
							49.3599	8.6968		60.8469	6.00097		50.659	13.1697		20.5622	8.55664
							49.4065	8.71739		60.9034	5.98147		50.7082	13.2103		20.5814	8.56087
							49.4535	8.61051		60.9602	6.01159		50.7566	13.1019		20.6008	8.56267
							49.5019	8.74074		61.019	5.93254		50.804	13.1772		20.6205	8.56956
							49.551	8.69507		61.08	6.06549		50.8506	13.0543		20.6404	8.57772
							49.5996	8.71982		61.1416	5.97014		50.8971	13.0934		20.6604	8.56368
							49.6476	8.74145		61.2024	5.97748		50.9442	13.0917		20.6804	8.55695
							49.6949	8.6586		61.2624	6.02535		50.9932	13.108		20.7001	8.56264
							49.742	8.79025		61.3212	5.99355		51.0433	13.1048		20.7199	8.56991
							49.7888	8.61226		61.3786	6.00574		51.0935	13.181		20.74	8.58005
							49.8353	8.70401		61.4346	5.9418		51.1433	13.231		20.7601	8.57473
							49.8819	8.66139		61.4898	6.00074		51.1929	13.1327		20.7798	8.57338
							49.9293	8.66192		61.5456	5.97331		51.2419	13.2204		20.799	8.57197
							49.9775	8.69999		61.6024	5.97028		51.2898	13.1095		20.8183	8.57028
							50.0255	8.66895		61.6616	6.03659		51.3375	13.2003		20.8375	8.5818
							50.0729	8.75949		61.7218	5.94694		51.3855	13.0754		20.8569	8.58262
							50.1201	8.63846		61.7815	6.03141		51.4329	13.1257		20.8767	8.57805
							50.1674	8.70087		61.8408	6.00669		51.4803	13.173		20.8967	8.5757
							50.2141	8.69038		61.9004	6.00734		51.5287	13.0219		20.9166	8.56597
							50.2606	8.69494		61.9594	5.99409		51.5781	13.2393		20.9367	8.57749
							50.3065	8.67387		62.0172	5.98825		51.6274	13.1214		20.9572	8.5667
							50.3525	8.71967		62.0738	6.01798		51.6765	13.123		20.9776	8.56192
							50.399	8.71098		62.1297	5.9623		51.7255	13.1973		20.9975	8.56978
							50.4466	8.64834		62.1853	5.96601		51.774	13.0713		21.017	8.56348
							50.4958	8.72167		62.2421	5.96719		51.8219	13.186		21.0363	8.56569
							50.5455	8.67122		62.3014	5.99337		51.8696	13.1211		21.0555	8.57973
							50.5935	8.71723		62.3618	5.96537		51.9175	13.1387		21.0749	8.5807
							50.6404	8.69903		62.4219	6.01466		51.966	13.0994		21.0946	8.57367
							50.6873	8.69933		62.4815	6.04915		52.0153	13.1182		21.114	8.57167
							50.7339	8.71713		62.5412	5.96903		52.0647	13.1048		21.1334	8.56517
							50.7804	8.63457		62.6007	5.98564		52.1139	13.0908		21.1533	8.56211
							50.8265	8.74941		62.6588	5.98689		52.1625	13.1583		21.1734	8.57757
							50.8725	8.62189		62.7157	5.99407		52.2115	13.0706		21.1936	8.58153
							50.9189	8.69489		62.7732	5.99682		52.2608	13.1931		21.2136	8.58285
							50.9665	8.64959		62.8302	5.9515		52.3096	13.0503		21.2333	8.57559
							51.0161	8.69508		62.8874	5.99952		52.3582	13.2022		21.2532	8.58422
							51.0661	8.74136		62.9459	6.00644		52.4067	13.1174		21.273	8.58543
							51.1153	8.6751		63.0052	5.99366		52.4549	13.0926		21.2928	8.57833
							51.1635	8.74931		63.064	6.03962		52.5031	13.1524		21.3125	8.58308
							51.2098	8.71187		63.1227	5.94284		52.5524	13.0477		21.332	8.57556
							51.2553	8.68526		63.1814	6.02557		52.6026	13.2547		21.3516	8.56992
							51.301	8.67247		63.2398	6.01757		52.6524	13.0746		21.3715	8.56605
							51.3468	8.68847		63.2973	6.03501		52.7013	13.1504		21.3915	8.5661
							51.3927	8.68182		63.3547	6.0046		52.7503	13.1681		21.4113	8.59096
							51.4386	8.63019		63.4124	5.97879		52.7986	13.1373		21.4307	8.57794
							51.4858	8.72962		63.4699	6.01622		52.8462	13.0913		21.4503	8.58022
							51.5349	8.67244		63.5292	5.95901		52.8934	13.1264		21.4701	8.58066
							51.5846	8.65898		63.5898	6.05636		52.9406	13.1574		21.49	8.57726
							51.6338	8.7019		63.6492	5.98027		52.9882	13.0038		21.51	8.58225
							51.6832	8.69272		63.7073	6.05403		53.036	13.1888		21.5296	8.59527
							51.731	8.71765		63.7662	5.9913		53.0852	13.0464		21.5488	8.59522
							51.7771	8.65489		63.8251	6.04093		53.136	13.1565		21.5681	8.59599
							51.8223	8.73478		63.8838	6.02571		53.187	13.1162		21.5877	8.58018
							51.8672	8.62769		63.9422	5.98146		53.2365	13.0929		21.6075	8.59236
							51.9129	8.71185		64.0004	5.99461		53.2848	13.2447		21.6276	8.59204
							51.9593	8.64107		64.0575	6.02072		53.332	13.0035		21.6476	8.57923
							52.008	8.69016		64.1152	6.00591		53.379	13.2227		21.6676	8.57564
							52.0583	8.6693		64.1752	6.00935		53.426	13.0202		21.6878	8.59684
							52.108	8.74035		64.2362	6.02435		53.4735	13.0984		21.7079	8.61531
							52.1568	8.73803		64.2959	6.00961		53.521	13.158		21.7278	8.59424
							52.2055	8.73903		64.354	6.03597		53.569	12.9662		21.7475	8.58733
							52.2535	8.69999		64.4125	6.00983		53.6183	13.2373		21.7667	8.58396
							52.3005	8.73377		64.4702	6.04918		53.6685	13.0133		21.7859	8.58514
							52.346	8.72242		64.5273	5.95687		53.7185	13.1352		21.8053	8.58725
							52.3913	8.67926		64.5839	5.96809		53.7687	13.1371		21.8248	8.5893
							52.4372	8.72329		64.641	6.08988		53.8181	13.0428		21.8443	8.58588
							52.4836	8.66352		64.6976	5.99608		53.8654	13.164		21.8638	8.58434
							52.532	8.7287		64.7561	5.93752		53.9117	12.9614		21.8838	8.59107
							52.5814	8.63859		64.8169	6.04646		53.9583	13.1897		21.9039	8.5926
							52.6298	8.72914		64.8783	5.95296		54.0058	12.9674		21.9241	8.59741
							52.6775	8.67169		64.9386	6.06996		54.0536	13.105		21.944	8.60033
							52.725	8.71873		64.9971	5.91325		54.1026	13.0415		21.9637	8.59403
							52.7719	8.70545		65.0543	6.09381		54.1529	13.0327		21.9833	8.58714
							52.8188	8.7344		65.1106	5.94886		54.2035	13.0933		22.0029	8.59069
							52.8658	8.65715		65.1671	5.96339		54.2533	13.0011		22.0223	8.59066
							52.9123	8.72434		65.2237	6.03492		54.3033	13.2556		22.0416	8.59869
							52.9577	8.68431		65.2807	5.95998		54.3527	13.0026		22.0608	8.59383
							53.0042	8.67104		65.3374	6.09069		54.4011	13.0886		22.0802	8.5936
							53.0521	8.69761		65.3959	5.89492		54.4486	13.0335		22.0997	8.59423
							53.1004	8.74097		65.4561	6.08213		54.4952	13.0445		22.1195	8.60202
							53.1484	8.63568		65.5165	5.93131		54.5417	13.1005		22.1396	8.60416
							53.1963	8.74329		65.5765	6.0445		54.5889	12.9206		22.1598	8.60198
							53.2437	8.6911		65.6369	5.98745		54.6376	13.1404		22.1798	8.59074
							53.2906	8.66342		65.6967	6.0028		54.6873	13.0049		22.1999	8.5833
							53.337	8.7094		65.7542	6.05074		54.7373	13.0846		22.2202	8.58653
							53.3836	8.64307		65.8098	5.96218		54.7868	13.0591		22.2403	8.58165
							53.431	8.72601		65.8655	6.03438		54.8364	13.0677		22.2598	8.58526
							53.4782	8.66588		65.9215	5.94388		54.8854	13.053		22.279	8.58498
							53.5255	8.73193		65.9782	5.96591		54.9342	13.0234		22.2985	8.60302
							53.5734	8.70099		66.0376	6.02059		54.9827	13.1051		22.3182	8.60233
							53.6215	8.75068		66.0983	5.97188		55.0309	13.0229		22.3381	8.59178
							53.6693	8.68624		66.1586	6.04974		55.0786	13.0016		22.3581	8.59517
							53.7169	8.72254		66.2178	5.98854		55.1267	13.0377		22.378	8.59736
							53.7645	8.74422		66.2772	6.02461		55.1753	13.0369		22.3978	8.59732
							53.812	8.69877		66.3364	5.98631		55.2243	13.0896		22.4177	8.60463
							53.8589	8.72704		66.3946	5.99942		55.2736	12.9632		22.4379	8.61955
							53.9056	8.69971		66.4517	6.05232		55.3232	13.0801		22.458	8.60829
							53.9521	8.75389		66.5081	5.90175		55.3726	13.069		22.4775	8.59926
							53.9989	8.67593		66.5636	6.05461		55.4213	13.0105		22.4965	8.59351
							54.0472	8.67677		66.6207	6.03417		55.4697	13.0214		22.5157	8.60468
							54.0958	8.78625		66.6801	5.93982		55.5176	12.9705		22.5351	8.60361
							54.1435	8.6365		66.7402	6.06959		55.5659	13.0859		22.5549	8.61689
							54.1907	8.78707		66.8	5.96764		55.6147	12.933		22.5749	8.60974
							54.2378	8.67426		66.8593	6.07303		55.6635	13.0808		22.5948	8.62225
							54.2851	8.71078		66.9187	5.94833		55.7123	13.0258		22.6147	8.61614
							54.332	8.71498		66.9775	6.05659		55.7611	12.9383		22.6347	8.5956
							54.378	8.71094		67.0358	6.00694		55.8098	13.0371		22.6547	8.58373
							54.4241	8.72388		67.0936	5.94963		55.8586	12.9887		22.6747	8.60162
							54.4703	8.66757		67.1511	6.04332		55.9071	13.1219		22.6943	8.61034
							54.5174	8.72635		67.2082	5.95456		55.9551	12.912		22.714	8.60256
							54.5661	8.66025		67.2666	6.04039		56.0025	13.171		22.7336	8.60369
							54.616	8.75585		67.3265	5.96902		56.0495	12.9511		22.753	8.61067
							54.6655	8.74205		67.3866	6.02406		56.0969	12.9278		22.7724	8.60308
							54.7135	8.67896		67.4463	6.01455		56.1454	13.0546		22.792	8.60623
							54.7607	8.79341		67.5054	6.02144		56.1951	12.8847		22.8115	8.60339
							54.8078	8.72109		67.5641	6.00961		56.2448	13.1044		22.8311	8.60672
							54.8541	8.76607		67.6226	6.02109		56.2935	12.8529		22.8509	8.60541
							54.8999	8.71577		67.6806	6.00191		56.3418	13.1617		22.8708	8.58622
							54.9459	8.71869		67.7376	5.99774		56.3907	12.9281		22.8906	8.58113
							54.9921	8.76809		67.7947	6.0179		56.4393	12.9523		22.9101	8.59846
							55.0402	8.66129		67.8526	6.04529		56.4873	13.134		22.9299	8.60782
							55.09	8.80661		67.9129	5.96789		56.535	12.8743		22.9503	8.60218
							55.1396	8.69359		67.9731	6.06293		56.5822	13.0968		22.9707	8.59711
							55.1889	8.8072		68.0318	5.94448		56.6298	12.8838		22.9906	8.60547
							55.2374	8.70548		68.0894	6.09533		56.6782	13.1189		23.0099	8.60709
							55.2846	8.77797		68.1472	6.00023		56.7283	12.9025		23.0289	8.60388
							55.3302	8.73122		68.2048	6.0334		56.779	12.9707		23.048	8.61476
							55.375	8.71613		68.2621	5.98353		56.8295	13.105		23.0677	8.62131
							55.4199	8.69976		68.3189	5.90793		56.8796	12.9192		23.0875	8.62316
							55.4656	8.68328		68.3751	6.082		56.9283	13.0407		23.1074	8.61265
							55.5125	8.7569		68.4317	5.92025		56.9754	12.9282		23.1269	8.60514
							55.561	8.71067		68.4895	6.04056		57.0222	13.0209		23.1467	8.60412
							55.6099	8.72214		68.55	5.90811		57.0692	12.9901		23.167	8.60606
							55.6583	8.73079		68.6112	6.02821		57.1166	13.0108		23.1875	8.61016
							55.7068	8.75129		68.6704	6.01638		57.1645	13.0306		23.2077	8.59005
							55.7555	8.75046		68.7284	6.0438		57.2131	12.9381		23.2271	8.58879
							55.8035	8.74278		68.7869	6.04953		57.2626	13.0955		23.246	8.6
							55.8502	8.73495		68.8452	5.97611		57.3125	12.9392		23.265	8.60288
							55.8953	8.76051		68.9028	6.04757		57.3622	13.0666		23.2846	8.60011
							55.9398	8.70415		68.9596	6.0235		57.4124	12.9757		23.3044	8.61239
							55.9847	8.73305		69.016	6.00727		57.462	12.9318		23.3242	8.61136
							56.0312	8.68677		69.0726	6.03024		57.5097	13.0181		23.3439	8.6154
							56.0799	8.73125		69.1308	5.95707		57.5566	12.9101		23.3639	8.60605
							56.1293	8.69718		69.1924	6.06326		57.6028	13.0276		23.384	8.60143
							56.178	8.78725		69.2545	5.98104		57.6497	12.9057		23.4043	8.61563
							56.2264	8.71453		69.315	6.08781		57.6977	13.0214		23.4246	8.61986
							56.2746	8.75309		69.3744	6.00423		57.7469	12.9412		23.4446	8.60634
							56.3222	8.66611		69.4321	6.00953		57.7976	12.9559		23.464	8.60738
							56.3692	8.77415		69.4886	6.04854		57.8489	12.9943		23.4831	8.61901
							56.4162	8.6691		69.5449	5.98989		57.8993	12.9955		23.5024	8.62451
							56.4632	8.71327		69.601	6.03238		57.9495	13.0609		23.5218	8.60847
							56.5095	8.73749		69.6573	5.94268		57.999	12.9894		23.5412	8.6008
							56.556	8.70016		69.7141	6.06867		58.0474	13.0358		23.561	8.60306
							56.6035	8.794		69.7727	5.90772		58.0949	12.959		23.5812	8.59907
							56.6513	8.70301		69.8337	6.11659		58.1415	13.021		23.6015	8.61115
							56.6987	8.8408		69.8951	6.07895		58.1887	12.912		23.6218	8.61018
							56.7464	8.70895		69.9553	5.97396		58.2364	12.9486		23.642	8.6226
							56.794	8.72676		70.0159	6.02413		58.2849	12.9865		23.6619	8.60983
							56.841	8.72705		70.0758	5.99924		58.3346	12.9992		23.6815	8.60259
							56.8875	8.73525		70.1336	6.09149		58.3844	12.9212		23.7013	8.60122
							56.9342	8.72127		70.1894	5.99569		58.434	13.0623		23.7208	8.60682
							56.9809	8.71424		70.2442	6.06166		58.4834	12.967		23.74	8.61938
							57.0278	8.76422		70.2994	5.97876		58.5318	12.9806		23.7589	8.62594
							57.0756	8.74286		70.3554	5.95614		58.5795	12.9427		23.7783	8.60597
							57.1236	8.7887		70.4144	6.06892		58.6275	12.9222		23.7982	8.61176
							57.1711	8.78393		70.4761	6.01988		58.6758	12.9762		23.8182	8.62329
							57.2183	8.76082		70.5377	6.06603		58.7233	12.8457		23.8385	8.62732
							57.2664	8.7877		70.5979	5.92353		58.7702	13.0526		23.8586	8.63303
							57.3145	8.76069		70.6582	6.07096		58.818	12.917		23.8784	8.6426
							57.3622	8.81877		70.7179	6.04472		58.8673	12.9379		23.8984	8.63544
							57.4096	8.75763		70.7767	6.05249		58.9169	12.9051		23.9186	8.62756
							57.4569	8.76898		70.8341	6.04929		58.9664	12.9458		23.9385	8.62293
							57.5037	8.75405		70.8899	5.98341		59.0156	13.0128		23.9575	8.63298
							57.5511	8.75146		70.9456	6.04972		59.0635	12.8537		23.9762	8.63394
							57.6003	8.79764		71.0021	6.02374		59.1111	12.9514		23.9953	8.63138
							57.6496	8.7563		71.0619	6.09557		59.1586	12.9211		24.0147	8.62084
							57.6973	8.77564		71.1233	6.00193		59.207	12.9324		24.0343	8.60878
							57.7443	8.76728		71.1837	6.00731		59.2561	12.9444		24.0542	8.60254
							57.7913	8.76786		71.2429	6.08021		59.3045	12.9863		24.0743	8.61736
							57.8381	8.76967		71.3018	6.03125		59.3531	12.9681		24.0942	8.62422
							57.8847	8.7884		71.36	6.03859		59.4023	12.8571		24.1143	8.63464
							57.9306	8.76796		71.4176	5.99735		59.4516	13.0368		24.1343	8.63009
							57.9767	8.7174		71.475	6.07449		59.501	12.965		24.1543	8.62214
							58.023	8.77349		71.5325	5.98891		59.5498	12.9719		24.174	8.60877
							58.0703	8.69666		71.5887	6.00396		59.5978	12.9559		24.1938	8.619
							58.1193	8.76506		71.6451	6.00372		59.6453	12.9514		24.2137	8.62967
							58.1692	8.7854		71.7033	5.96368		59.6929	12.9596		24.2333	8.62587
							58.2184	8.76588		71.7623	6.07456		59.741	12.8799		24.2528	8.62862
							58.2664	8.80068		71.8212	6.01786		59.7896	12.92		24.2724	8.62315
							58.3126	8.736		71.8803	6.07792		59.839	12.9221		24.2921	8.6242
							58.3583	8.79348		71.9392	5.9606		59.8891	12.9179		24.3117	8.61696
							58.4042	8.70237		71.9975	6.02129		59.9385	12.9405		24.3312	8.60783
							58.4501	8.8223		72.0548	5.99287		59.9873	13.0539		24.3507	8.62052
							58.496	8.72392		72.1118	6.08239		60.036	12.9697		24.3703	8.61865
							58.5422	8.80959		72.1696	6.00152		60.0843	12.8711		24.39	8.62548
							58.5898	8.7437		72.2277	5.98675		60.1321	12.8986		24.41	8.61354
							58.6385	8.79721		72.2863	6.07532		60.1794	12.9702		24.4303	8.61642
							58.6874	8.75672		72.3457	6.00183		60.2268	12.8986		24.4504	8.61082
							58.736	8.81642		72.4053	6.04725		60.2743	12.8908		24.4701	8.62797
							58.785	8.77639		72.464	6.05707		60.3223	12.9501		24.4894	8.62725
							58.833	8.74652		72.5227	6.02478		60.3717	12.9133		24.5087	8.62135
							58.8791	8.79234		72.5813	5.99333		60.4226	12.9404		24.5283	8.62669
							58.9243	8.77675		72.6396	6.07576		60.474	12.9563		24.5482	8.6449
							58.9698	8.74365		72.6972	6.05318		60.5244	13.0074		24.568	8.63698
							59.0155	8.79057		72.7545	5.98466		60.5734	12.9195		24.5877	8.62187
							59.0622	8.76465		72.8116	5.99613		60.6215	12.9833		24.6074	8.61643
							59.111	8.73185		72.8691	6.06908		60.669	12.9772		24.6277	8.62648
							59.1607	8.85421		72.9284	5.99872		60.7162	12.9267		24.6484	8.62942
							59.2097	8.80103		72.9888	6.0549		60.7636	12.9447		24.669	8.63836
							59.258	8.8292		73.0485	6.03096		60.811	12.8895		24.689	8.62767
							59.3063	8.76136		73.1068	6.0275		60.8596	12.9596		24.7082	8.61695
							59.3536	8.807		73.1649	6.00511		60.9099	12.9726		24.7271	8.61877
							59.4002	8.75005		73.2232	6.04449		60.9606	13.0238		24.7462	8.61834
							59.4459	8.80845		73.281	6.01826		61.0106	12.8844		24.7657	8.63548
							59.4913	8.69931		73.3379	6.04848		61.061	12.9967		24.7851	8.6371
							59.5363	8.74442		73.3947	6.04365		61.1105	13.0177		24.8044	8.63513
							59.5827	8.72888		73.4517	5.95069		61.158	12.8715		24.8239	8.6376
							59.631	8.79018		73.5095	6.01959		61.2043	13.0137		24.8438	8.63488
							59.6802	8.78434		73.5692	6.06152		61.2505	12.8732		24.8641	8.63112
							59.7291	8.80493		73.6305	6.06362		61.2971	12.9813		24.8843	8.62711
							59.7776	8.78958		73.6921	6.01903		61.3442	12.8638		24.9046	8.63793
							59.8257	8.76865		73.7525	6.04732		61.3931	12.987		24.9244	8.63251
							59.8728	8.83934		73.8113	6.06276		61.443	12.9627		24.9438	8.61712
							59.9198	8.75542		73.8692	6.05573		61.4925	12.8665		24.9632	8.61936
							59.9667	8.78892		73.9262	6.00791		61.5413	12.9199		24.9826	8.61257
							60.0135	8.74694		73.9825	6.04803		61.5908	12.9808		25.0021	8.61613
							60.0596	8.77142		74.0392	5.96521		61.6406	12.9716		25.0216	8.61895
							60.1064	8.73304		74.096	6.04816		61.6895	12.8474		25.0413	8.62057
							60.1549	8.832		74.1545	5.99714		61.7372	12.9629		25.0614	8.62313
							60.2039	8.78127		74.2153	6.08711		61.7839	12.8589		25.0813	8.62992
							60.2526	8.78566		74.2764	6.0092		61.8304	12.9153		25.1011	8.6254
							60.3006	8.80403		74.3369	6.03467		61.8777	12.8614		25.121	8.63207
							60.3477	8.82294		74.3969	6.10236		61.9267	12.954		25.1408	8.63625
							60.3947	8.80067		74.4558	6.00191		61.9768	12.9644		25.161	8.6373
							60.4415	8.76083		74.5132	6.04235		62.0268	12.8303		25.1812	8.62084
							60.4883	8.81098		74.5691	5.99048		62.0764	13.0359		25.201	8.63805
							60.5354	8.7344		74.624	6.03309		62.126	12.9268		25.2203	8.63373
							60.5831	8.77696		74.6796	5.9892		62.1751	12.9201		25.2394	8.63838
							60.6318	8.82109		74.7366	6.02085		62.2233	13.0132		25.2587	8.62756
							60.6802	8.76822		74.7958	6.05222		62.2715	12.9268		25.2782	8.62553
							60.7276	8.81825		74.856	5.97819		62.3197	12.9032		25.2977	8.63499
							60.7745	8.76391		74.9157	6.0772		62.3672	12.9307		25.3176	8.6466
							60.8212	8.8144		74.9749	6.02302		62.4143	12.9251		25.3376	8.6422
							60.8673	8.73583		75.0344	6.03678		62.4624	12.8712		25.3574	8.63676
							60.9132	8.78951		75.0936	6.06248		62.5117	12.9571		25.3775	8.62507
							60.9588	8.74637		75.152	6.01716		62.561	12.8922		25.3979	8.63509
							61.0048	8.77359		75.209	6.038		62.61	12.9267		25.4182	8.63192
							61.0519	8.76695		75.2647	6.00646		62.6592	12.95		25.4377	8.62578
							61.1	8.74049		75.3204	6.04464		62.7079	12.9085		25.4569	8.64238
							61.1493	8.78262		75.3774	6.02165		62.7559	12.9346		25.4762	8.63159
							61.1989	8.757		75.4368	6.02744		62.8033	12.8868		25.4956	8.62455
							61.2468	8.74569		75.4972	6.05977		62.8509	12.9308		25.5151	8.63515
							61.2938	8.83597		75.557	6.0371		62.8993	12.893		25.5348	8.6352
							61.3408	8.73752		75.6166	6.06729		62.9482	12.9417		25.5544	8.63095
							61.3874	8.82869		75.6763	6.05097		62.9973	12.9181		25.5739	8.62234
							61.434	8.75811		75.7356	6.036		63.0464	12.898		25.5937	8.62053
							61.4803	8.80047		75.7935	6.0651		63.095	12.9221		25.6138	8.62711
							61.5265	8.81418		75.8508	6.01997		63.144	12.9416		25.6341	8.62754
							61.5732	8.75074		75.9085	6.055		63.1934	12.8889		25.6543	8.64363
							61.621	8.83294		75.9655	5.98275		63.2424	12.9961		25.6742	8.64689
							61.6704	8.74054		76.0226	6.03289		63.2912	12.9022		25.6937	8.66044
							61.7204	8.84381		76.0808	6.00231		63.3397	12.9419		25.7132	8.65022
							61.7698	8.75626		76.1397	6.04298		63.388	12.9917		25.7329	8.63876
							61.8183	8.82646		76.1983	6.01964		63.4363	12.8572		25.7527	8.63483
							61.8646	8.75797		76.2572	6.02109		63.4857	12.974		25.7725	8.64251
							61.9098	8.78541		76.3163	6.01321		63.5362	12.874		25.7925	8.63927
							61.9549	8.75547		76.3748	6.01179		63.5864	12.9284		25.8126	8.63426
							62.0001	8.78696		76.4325	6.04187		63.6352	12.8652		25.8325	8.62923
							62.0457	8.73772		76.4897	6.01358		63.6836	12.9787		25.852	8.63359
							62.0919	8.74953		76.5471	6.03711		63.7316	12.9661		25.8713	8.62616
							62.1392	8.79889		76.6047	5.97189		63.779	12.8968		25.8909	8.64024
							62.1883	8.75052		76.6644	6.06844		63.8263	12.9505		25.9107	8.64401
							62.2379	8.7542		76.7248	5.9883		63.874	12.8855		25.9304	8.64899
							62.2867	8.80307		76.784	6.04628		63.9218	12.9183		25.95	8.64284
							62.3357	8.77112		76.8421	6.03166		63.9697	12.9129		25.9696	8.64402
							62.3838	8.78325		76.901	6.0475		64.0183	12.8961		25.9891	8.64448
							62.4305	8.77931		76.9603	6.02848		64.0683	12.9169		26.0089	8.64461
							62.4761	8.7695		77.0193	6.04469		64.1187	12.9499		26.0287	8.64513
							62.5211	8.76438		77.0775	6.02593		64.1683	12.8215		26.0485	8.64375
							62.5664	8.75308		77.1355	6.02059		64.2169	12.9482		26.0683	8.64048
							62.6125	8.78698		77.1924	6.01323		64.264	12.9309		26.0879	8.63459
							62.6611	8.73135		77.2498	6.03998		64.3109	12.8985		26.1077	8.63513
							62.7114	8.83595		77.3101	6.00159		64.3579	12.8689		26.128	8.64205
							62.7611	8.73627		77.3714	6.03657		64.4056	12.9164		26.1484	8.63672
							62.8097	8.80846		77.431	6.04049		64.4535	12.9497		26.1685	8.62798
							62.8582	8.7709		77.489	6.03781		64.502	12.7919		26.188	8.62424
							62.9061	8.79544		77.5474	6.0403		64.5515	12.9945		26.2069	8.63777
							62.9538	8.78357		77.6052	6.04641		64.6017	12.8658		26.2261	8.64338
							63.0003	8.77274		77.6623	6.07257		64.6517	12.9177		26.2454	8.62945
							63.0455	8.78537		77.7187	5.98919		64.7019	13.0017		26.265	8.63929
							63.0909	8.70828		77.7754	6.0543		64.7517	12.9236		26.2847	8.63647
							63.1371	8.81515		77.8315	5.96491		64.7995	12.9634		26.3043	8.63959
							63.1856	8.75489		77.8896	6.03192		64.8459	12.8513		26.3242	8.63097
							63.235	8.81877		77.9502	5.99631		64.8922	12.9332		26.3443	8.62353
							63.2834	8.74706		78.0117	6.03648		64.9394	12.8693		26.3645	8.61405
							63.3309	8.82955		78.0724	6.05614		64.9871	12.9105		26.3845	8.62255
							63.378	8.75611		78.1318	6.01681		65.0358	12.8528		26.4043	8.64266
							63.4246	8.77489		78.1896	6.03436		65.0857	12.885		26.4238	8.64545
							63.4716	8.7549		78.2459	6.02417		65.1361	12.9496		26.4431	8.64529
							63.5187	8.76706		78.3024	6.02244		65.186	12.8231		26.4622	8.64151
							63.5661	8.81113		78.3592	6.01528		65.2361	12.9323		26.4816	8.64055
							63.6122	8.76292		78.416	6.01321		65.2855	12.9045		26.5011	8.63832
							63.6583	8.78437		78.4722	6.01592		65.3337	12.9209		26.5208	8.64169
							63.7058	8.77374		78.5304	5.99185		65.3816	12.8881		26.5407	8.64575
							63.754	8.7984		78.5904	6.03653		65.429	12.8887		26.5606	8.62296
							63.8022	8.81501		78.6508	6.04025		65.4757	12.9408		26.5809	8.63901
							63.8501	8.76989		78.7106	6.04433		65.5224	12.8558		26.6012	8.64721
							63.8973	8.78961		78.7709	6.04832		65.5705	12.9804		26.6213	8.64924
							63.9439	8.81329		78.8308	6.0462		65.6199	12.8738		26.6415	8.64406
							63.9899	8.76571		78.8883	6.04563		65.6697	12.9038		26.6617	8.63473
							64.0363	8.74398		78.9442	6.01831		65.7193	12.9357		26.6814	8.63452
							64.0837	8.77308		79.0005	6.05088		65.7691	12.8235		26.7006	8.64899
							64.1313	8.78583		79.0568	6.00169		65.818	12.9357		26.7195	8.63804
							64.1796	8.72682		79.1136	6.02747		65.8664	12.8082		26.7388	8.64495
							64.228	8.77703		79.1729	6.03604		65.9144	12.9528		26.7586	8.64406
							64.2759	8.78991		79.2337	6.03747		65.9619	12.8611		26.7784	8.64483
							64.3231	8.79192		79.2944	6.03732		66.0089	12.8987		26.7983	8.65154
							64.3702	8.76561		79.3538	6.02121		66.0565	12.9196		26.8181	8.65577
							64.4174	8.79031		79.4132	6.05869		66.1052	12.823		26.8379	8.66213
							64.4646	8.7545		79.4721	6.00681		66.1544	12.9565		26.8579	8.63756
							64.5111	8.74631		79.5298	6.0448		66.2037	12.8567		26.878	8.62896
							64.5576	8.7802		79.5865	6.03074		66.2531	12.9094		26.8981	8.63372
							64.6044	8.75442		79.6423	6.00167		66.3024	12.8512		26.9176	8.64042
							64.6517	8.78595		79.6975	6.04073		66.3513	12.9561		26.9368	8.66059
							64.7005	8.77069		79.7547	6.00039		66.4001	12.9266		26.9563	8.6646
							64.7498	8.79632		79.8143	6.04958		66.4486	12.8943		26.976	8.65798
							64.798	8.75387		79.8746	5.97776		66.497	12.8992		26.9959	8.64588
							64.8447	8.7937		79.9349	6.08403		66.5464	12.9443		27.0158	8.64303
							64.8908	8.84813		79.9944	6.03351		66.5966	12.9087		27.0355	8.64069
							64.9374	8.69605		80.0538	6.05332		66.6464	12.891		27.0552	8.63834
							64.9839	8.85489		80.1126	6.06328		66.6953	13.0019		27.075	8.64494
							65.0299	8.718		80.171	6.06347		66.7437	12.8843		27.0949	8.64146
							65.0765	8.80949		80.2291	6.0179		66.7923	12.8788		27.1149	8.64954
							65.1231	8.71414		80.2871	6.06244		66.8406	12.9635		27.1346	8.64252
							65.1704	8.75508		80.3442	6.04526		66.8883	13.0075		27.1544	8.64595
							65.2194	8.80171		80.4023	6.05071		66.9354	12.9003		27.1743	8.65189
							65.2693	8.7615		80.462	6.02396		66.9821	12.9167		27.1939	8.63218
							65.3191	8.86595		80.5223	6.0632		67.0295	12.9252		27.2135	8.64657
							65.3677	8.80121		80.582	6.1039		67.0782	12.9304		27.2334	8.64115
							65.4152	8.84499		80.6408	6.02989		67.1281	12.9167		27.253	8.65157
							65.4619	8.77681		80.6992	6.09726		67.1782	12.8942		27.2725	8.65083
							65.5077	8.80921		80.7572	6.01966		67.2276	12.9467		27.292	8.64773
							65.5531	8.81604		80.815	6.04431		67.2762	12.881		27.3115	8.64746
							65.599	8.75366		80.8718	6.02204		67.325	12.9853		27.3308	8.64543
							65.6453	8.79021		80.9292	6.04906		67.3731	12.9322		27.3501	8.63508
							65.6934	8.77693		80.9874	6.05934		67.4207	12.854		27.3699	8.63349
							65.7432	8.80123		81.0472	6.04006		67.4683	12.9398		27.3903	8.6336
							65.793	8.8021		81.1066	6.05267		67.5156	12.9297		27.4108	8.65528
							65.8425	8.75086		81.1651	6.09294		67.5631	12.9454		27.4308	8.65055
							65.8911	8.86479		81.2231	6.04141		67.6116	12.9011		27.4503	8.6479
							65.9385	8.71771		81.2813	6.09062		67.6615	12.9479		27.4695	8.65088
							65.9846	8.90975		81.3396	6.03349		67.7122	13.0159		27.4888	8.63895
							66.0294	8.7225		81.3972	6.10378		67.7626	12.8803		27.5085	8.64366
							66.0739	8.77781		81.4539	6.0562		67.8121	12.9879		27.5282	8.65501
							66.119	8.75177		81.51	6.05015		67.8604	12.9185		27.5479	8.64663
							66.1653	8.76707		81.5667	6.03882		67.9076	12.9318		27.5674	8.64183
							66.2132	8.77341		81.625	6.0068		67.9548	12.9739		27.5872	8.64303
							66.2618	8.76052		81.6856	6.08268		68.002	12.9101		27.6075	8.63772
							66.3102	8.82175		81.747	6.04806		68.0493	12.9922		27.6277	8.63705
							66.3588	8.76322		81.8068	6.07633		68.0971	12.8917		27.6478	8.64722
							66.4077	8.81986		81.8646	6.0382		68.1458	12.9497		27.6672	8.64701
							66.4558	8.78111		81.9227	6.0974		68.1954	12.9928		27.6862	8.63795
							66.5029	8.8215		81.9808	6.05412		68.2456	12.9347		27.7054	8.65268
							66.5491	8.76853		82.0384	6.09333		68.2956	13.0042		27.7251	8.65438
							66.5947	8.815		82.0954	6.07314		68.3462	12.8884		27.7448	8.65937
							66.6397	8.76091		82.1519	6.0571		68.3965	13.0032		27.7644	8.65622
							66.6859	8.75319		82.2084	6.03004		68.4447	12.9955		27.7839	8.6702
							66.734	8.79288		82.2667	6.06238		68.4911	12.9808		27.8038	8.6534
							66.7829	8.75002		82.3278	6.06233		68.537	13.0083		27.8241	8.64913
							66.8312	8.7699		82.3893	6.05344		68.5837	12.8922		27.8446	8.63956
							66.8795	8.81297		82.4496	6.07187		68.6315	13.0157		27.8652	8.65719
							66.9279	8.77118		82.509	6.06568		68.6804	12.8963		27.8852	8.65107
							66.9756	8.8205		82.5667	6.07187		68.7309	13.0161		27.9046	8.64966
							67.0226	8.73807		82.6231	6.07397		68.782	12.9612		27.9238	8.64391
							67.0693	8.81719		82.6795	6.04555		68.8323	12.8798		27.9432	8.66098
							67.1162	8.70491		82.7357	6.05063		68.8823	13.0155		27.9628	8.65239
							67.1626	8.81549		82.792	6.09824		68.9314	12.9395		27.9823	8.64633
							67.2091	8.76114		82.8484	6.05994		68.9796	13.0072		28.002	8.64374
							67.2563	8.75228		82.9068	6.04962		69.0269	12.9463		28.022	8.64662
							67.304	8.76696		82.9677	6.04383		69.0735	12.9591		28.042	8.65819
							67.3515	8.75364		83.0294	6.1008		69.1206	12.9548		28.0622	8.65878
							67.3991	8.8165		83.09	6.07968		69.1682	12.9643		28.0823	8.65032
							67.4465	8.77283		83.1507	6.07232		69.2171	12.9782		28.1021	8.6516
							67.4936	8.84411		83.2101	6.1338		69.2676	12.9575		28.1218	8.66243
							67.5405	8.78481		83.267	6.06637		69.318	13.0226		28.1417	8.65583
							67.5875	8.78413		83.3228	6.09046		69.3676	12.8908		28.1613	8.67116
							67.6344	8.77369		83.3782	6.09076		69.4169	13.0226		28.1805	8.65664
							67.6814	8.75523		83.4339	6.08359		69.4652	12.9605		28.1994	8.64589
							67.7298	8.78446		83.4905	6.06406		69.5128	12.971		28.2187	8.64136
							67.7784	8.72806		83.5501	6.08055		69.5607	12.9137		28.2386	8.66408
							67.8258	8.83256		83.6125	6.11573		69.6089	12.9402		28.2587	8.6658
							67.8726	8.78642		83.6744	6.11247		69.6563	12.9905		28.2789	8.6536
							67.9202	8.76132		83.7345	6.11531		69.7032	12.8601		28.299	8.65419
							67.968	8.78963		83.7944	6.07738		69.7513	12.9877		28.3188	8.66224
							68.0157	8.81673		83.8537	6.10173		69.8006	12.9542		28.3388	8.65448
							68.0631	8.78426		83.9119	6.06996		69.8501	12.9464		28.3589	8.65365
							68.1107	8.70205		83.9682	6.10922		69.8996	12.9747		28.3788	8.6416
							68.1577	8.81601		84.0235	6.08288		69.9488	12.9941		28.3979	8.64505
							68.2052	8.77195		84.0791	6.08419		69.9969	12.9839		28.4168	8.65434
							68.2539	8.80269		84.1356	6.07457		70.0443	12.9439		28.4359	8.66333
							68.303	8.78084		84.1958	6.13651		70.0917	12.9447		28.4553	8.65148
							68.351	8.81589		84.2576	6.11737		70.1401	12.9818		28.4748	8.63589
							68.398	8.73929		84.318	6.13516		70.1891	12.9915		28.4946	8.65214
							68.445	8.80306		84.377	6.09877		70.2375	12.9108		28.5145	8.65778
							68.4916	8.77947		84.4355	6.15019		70.2862	13.0526		28.5346	8.65551
							68.5378	8.80746		84.4933	6.10785		70.3354	12.9812		28.5548	8.65284
							68.5838	8.75783		84.5509	6.11706		70.3847	12.9043		28.575	8.65283
							68.63	8.82667		84.6088	6.09915		70.434	13.0406		28.595	8.66352
							68.6764	8.77555		84.6668	6.11415		70.483	12.9556		28.6148	8.6572
							68.724	8.79526		84.7232	6.11777		70.5312	12.975		28.6346	8.65413
							68.7733	8.77959		84.7797	6.05731		70.5791	12.9535		28.6544	8.65866
							68.8232	8.8348		84.838	6.16761		70.6269	12.9633		28.6739	8.65384
							68.872	8.79224		84.8972	6.0473		70.6747	12.9989		28.6934	8.67243
							68.9196	8.76376		84.9561	6.16795		70.723	12.9095		28.7132	8.66534
							68.9658	8.83696		85.0152	6.0975		70.7723	13.1096		28.7329	8.65545
							69.0113	8.77397		85.0742	6.16729		70.8221	12.8987		28.7526	8.64223
							69.057	8.80223		85.1325	6.14184		70.8713	13.0264		28.7721	8.63376
							69.1027	8.78368		85.1896	6.09822		70.9199	13.0198		28.7915	8.64066
							69.1484	8.82174		85.2467	6.1087		70.9685	12.9987		28.8108	8.6458
							69.1946	8.7222		85.305	6.08562		71.0169	12.9802		28.8301	8.65833
							69.2425	8.83034		85.3632	6.11767		71.0649	12.9649		28.85	8.64531
							69.2916	8.75353		85.4213	6.13816		71.1124	12.9965		28.8705	8.64853
							69.3408	8.7774		85.4803	6.09964		71.1599	12.8606		28.8907	8.65934
							69.3894	8.76585		85.5399	6.15119		71.2074	13.054		28.9105	8.65701
							69.4382	8.84091		85.599	6.1208		71.2554	12.8844		28.93	8.64826
							69.4862	8.77993		85.6579	6.11414		71.3046	13.0121		28.9494	8.65476
							69.5328	8.78578		85.7166	6.12349		71.3553	13.0031		28.969	8.66394
							69.5784	8.80842		85.7751	6.13024		71.4064	12.9392		28.9889	8.6688
							69.6239	8.77636		85.833	6.14877		71.457	13.043		29.0087	8.64855
							69.6692	8.77788		85.8907	6.09015		71.5062	12.9785		29.0283	8.64244
							69.7156	8.77357		85.9478	6.18268		71.5542	13.0203		29.0478	8.64293
							69.7641	8.79742		86.005	6.06902		71.6015	12.9966		29.0679	8.64986
							69.8134	8.78242		86.0644	6.14272		71.6486	12.9396		29.0885	8.6565
							69.8623	8.78966		86.1247	6.06825		71.696	13.001		29.1092	8.66575
							69.9106	8.8477		86.1841	6.16894		71.7433	12.9254		29.1295	8.66329
							69.9591	8.80713		86.2426	6.12194		71.7921	13.0158		29.1489	8.66148
							70.0064	8.78861		86.301	6.13176		71.8428	12.9335		29.168	8.64857
							70.0528	8.76728		86.3596	6.15885		71.8936	12.9929		29.1872	8.64471
							70.0988	8.79308		86.4174	6.10111		71.9437	12.9246		29.2066	8.6459
							70.1448	8.80802		86.4739	6.12761		71.9941	12.98		29.226	8.64936
							70.1903	8.71805		86.5305	6.12756		72.0433	12.9413		29.2451	8.6627
							70.2369	8.83348		86.5873	6.12192		72.0906	12.944		29.2644	8.6593
							70.2849	8.74823		86.6447	6.11224		72.1369	13.0471		29.2843	8.64109
							70.3335	8.79601		86.7037	6.10405		72.183	12.9256		29.3045	8.6481
							70.3821	8.79918		86.7646	6.09599		72.2295	12.9633		29.3247	8.66078
							70.4306	8.80367		86.826	6.14314		72.2768	12.865		29.3448	8.65798
							70.4791	8.80918		86.886	6.10059		72.3259	13.0489		29.3647	8.65298
							70.5266	8.76358		86.9447	6.16087		72.3761	12.9721		29.3845	8.65974
							70.5733	8.85815		87.0028	6.10899		72.4261	12.8633		29.4041	8.64851
							70.6199	8.77107		87.0601	6.13774		72.4755	13.0855		29.4235	8.65611
							70.6667	8.80805		87.1168	6.17806		72.5251	12.9144		29.443	8.66946
							70.7133	8.79134		87.1737	6.11721		72.5743	13.042		29.4625	8.67479
							70.7604	8.72508		87.2306	6.08405		72.6226	12.9403		29.4821	8.66123
							70.8085	8.82836		87.2893	6.14855		72.6698	13.0211		29.5021	8.64986
							70.8571	8.75476		87.3499	6.12628		72.7161	12.9298		29.522	8.64674
							70.9055	8.84326		87.4109	6.1266		72.7625	12.903		29.5419	8.64844
							70.9536	8.79235		87.4714	6.14167		72.8099	12.968		29.5618	8.64672
							71.001	8.87319		87.5318	6.1369		72.8589	12.9504		29.5816	8.66926
							71.0483	8.7671		87.5906	6.10974		72.9091	13.0479		29.6015	8.66908
							71.0955	8.8162		87.6473	6.13585		72.9593	12.9383		29.6215	8.65575
							71.1423	8.82488		87.7026	6.1563		73.0091	13.0578		29.6411	8.64303
							71.189	8.7231		87.7578	6.08186		73.059	13.0311		29.6604	8.63923
							71.2364	8.83728		87.8139	6.10065		73.1081	12.9528		29.6796	8.66788
							71.2853	8.77376		87.8716	6.14539		73.1563	13.0154		29.6992	8.66604
							71.3337	8.82496		87.9313	6.11681		73.2044	12.9767		29.7188	8.66678
							71.3808	8.78989		87.9915	6.15597		73.2526	13.0527		29.7384	8.66822
							71.4273	8.83882		88.0513	6.12502		73.2999	12.9632		29.7582	8.66141
							71.474	8.77376		88.111	6.1625		73.347	12.9499		29.778	8.66301
							71.5204	8.831		88.1714	6.10376		73.3953	12.9525		29.7975	8.66538
							71.5668	8.80291		88.231	6.15672		73.4446	12.9808		29.8173	8.66245
							71.6128	8.75693		88.289	6.12124		73.4938	12.9682		29.8375	8.6595
							71.659	8.80662		88.345	6.1599		73.5426	12.8986		29.8577	8.66278
							71.7059	8.78842		88.3999	6.12696		73.5915	12.9957		29.8775	8.67525
							71.7535	8.78272		88.4551	6.10488		73.6401	12.9958		29.8968	8.66247
							71.8026	8.77903		88.5119	6.15293		73.6882	12.9627		29.9161	8.66142
							71.8521	8.78905		88.5712	6.13302		73.7358	13.0332		29.9355	8.66213
							71.9001	8.82644		88.6317	6.12902		73.7835	12.9842		29.9555	8.6575
							71.947	8.75153		88.6917	6.11861		73.832	12.9154		29.9757	8.66069
							71.9939	8.82967		88.7513	6.16174		73.8812	12.9771		29.9957	8.665
							72.0405	8.75143		88.8112	6.11867		73.9306	12.9742		30.0155	8.66505
							72.0868	8.83284		88.8703	6.17648		73.9797	12.991		30.0353	8.68334
							72.1328	8.77003		88.9281	6.11352		74.0281	12.9892		30.0553	8.65943
							72.179	8.76338		88.9856	6.12238		74.0769	13.059		30.0754	8.65194
							72.2258	8.82057		89.0435	6.1353		74.1262	13.0208		30.0953	8.65839
							72.2739	8.76248		89.1003	6.15617		74.1752	12.995		30.115	8.6759
							72.3236	8.83504		89.1572	6.0688		74.2238	12.9723		30.1346	8.67201
							72.3731	8.76845		89.2155	6.14299		74.2722	12.9453		30.154	8.66116
							72.4218	8.85274		89.2748	6.09584		74.3202	12.9914		30.1736	8.6615
							72.4699	8.74715		89.3335	6.15366		74.3682	12.9807		30.1934	8.66873
							72.5162	8.83063		89.3923	6.10324		74.4177	12.947		30.2132	8.66987
							72.5619	8.76417		89.4513	6.18785		74.4684	13.0534		30.233	8.66175
							72.6076	8.78675		89.5099	6.13818		74.5186	13.0267		30.2528	8.67134
							72.6534	8.77905		89.5675	6.12067		74.5672	13.0307		30.2726	8.66336
							72.6995	8.7993		89.625	6.1886		74.6157	13.0062		30.2922	8.66158
							72.7457	8.81057		89.6828	6.07984		74.6639	13.005		30.3116	8.66156
							72.793	8.78004		89.7403	6.15484		74.7116	12.9926		30.3311	8.66414
							72.8421	8.79665		89.7989	6.0807		74.7591	12.9769		30.3509	8.66164
							72.8918	8.82409		89.8582	6.16828		74.8067	13.0829		30.3707	8.66521
							72.9411	8.80351		89.9168	6.1166		74.8549	12.9303		30.3904	8.66815
							72.9903	8.79909		89.9746	6.15329		74.903	13.0926		30.4099	8.66641
							73.038	8.79293		90.0341	6.11666		74.9516	12.9992		30.4294	8.67274
							73.0842	8.77214		90.0939	6.16623		75.0016	13.027		30.449	8.68034
							73.1294	8.81666		90.1529	6.1255		75.0522	12.9763		30.4689	8.65274
							73.1742	8.78954		90.2115	6.17096		75.1019	12.9813		30.4888	8.65755
							73.2194	8.83897		90.27	6.12387		75.1506	13		30.5086	8.66218
							73.2659	8.73719		90.3277	6.13264		75.1977	13.0612		30.5282	8.67237
							73.3148	8.80554		90.3857	6.12658		75.2445	13.015		30.548	8.65627
							73.3652	8.77866		90.4459	6.16613		75.2913	12.9629		30.5681	8.6608
							73.4149	8.8332		90.5067	6.1502		75.3387	13.0513		30.5884	8.66653
							73.4636	8.80281		90.5656	6.14007		75.3864	13.0013		30.6085	8.67979
							73.5119	8.85956		90.6232	6.15163		75.4345	13.0344		30.6283	8.67826
							73.5599	8.78638		90.6817	6.13954		75.4836	13.0133		30.6477	8.67208
							73.6073	8.81156		90.7397	6.12035		75.5335	13.063		30.6669	8.66237
							73.6532	8.79669		90.7969	6.15274		75.5833	13.0515		30.6861	8.67403
							73.6985	8.78172		90.8535	6.12573		75.6334	12.9551		30.7055	8.67041
							73.7441	8.79294		90.9106	6.09769		75.6834	13.0795		30.725	8.66174
							73.7904	8.75216		90.9668	6.14216		75.7319	13.0361		30.7446	8.66364
							73.8389	8.82808		91.0248	6.10912		75.7791	13.0352		30.7645	8.67101
							73.8885	8.7929		91.0857	6.13076		75.8259	12.9748		30.7846	8.6877
							73.937	8.81766		91.1476	6.12063		75.8732	13.0735		30.8048	8.6862
							73.9847	8.8031		91.2083	6.13232		75.9208	13.0773		30.8248	8.68743
							74.032	8.83696		91.2672	6.14708		75.9693	12.9454		30.8445	8.67533
							74.0789	8.76575		91.3245	6.13327		76.0191	13.0632		30.8641	8.66795
							74.1258	8.81912		91.3806	6.15737		76.0694	13.0572		30.8836	8.67328
							74.1727	8.80712		91.4368	6.10669		76.119	13.094		30.9032	8.67472
							74.2194	8.77664		91.4933	6.11338		76.1686	12.9772		30.9228	8.6845
							74.2649	8.80684		91.5502	6.13488		76.2177	13.0827		30.9422	8.67205
							74.3112	8.78074		91.6069	6.10871		76.2658	13.1076		30.9617	8.67367
							74.3589	8.82898		91.6654	6.14686		76.3137	12.8809		30.9815	8.67767
							74.4068	8.77972		91.7254	6.13897		76.3611	13.0741		31.0014	8.67951
							74.4546	8.82169		91.7858	6.09999		76.408	12.9806		31.0214	8.68974
							74.5024	8.82559		91.8457	6.1338		76.4551	13.0276		31.0414	8.68366
							74.5498	8.76603		91.906	6.18605		76.5034	13.0363		31.0612	8.67039
							74.5967	8.85875		91.9658	6.10003		76.5529	12.9425		31.081	8.67965
							74.6428	8.7504		92.0231	6.13783		76.6027	13.1422		31.1009	8.69291
							74.6894	8.79089		92.0788	6.1261		76.6523	12.9223		31.1208	8.69427
							74.7369	8.76107		92.1346	6.1128		76.702	13.0157		31.1405	8.68809
							74.7846	8.745		92.1911	6.07346		76.7507	13.0589		31.1598	8.7043
							74.8325	8.79189		92.2482	6.15821		76.7991	12.9733		31.1792	8.69705
							74.8807	8.77997		92.3078	6.12664		76.8473	13.0297		31.1989	8.6833
							74.9285	8.78021		92.3689	6.16488		76.8954	13.0206		31.2188	8.67045
							74.9758	8.75093		92.4296	6.08845		76.9437	13.0647		31.2388	8.68033
							75.0232	8.83139		92.4891	6.20785		76.9921	12.9542		31.2588	8.67825
							75.0707	8.80807		92.5487	6.12425		77.0409	12.981		31.2787	8.67736
							75.1181	8.74818		92.6077	6.13187		77.0901	13.1207		31.2988	8.67993
							75.1649	8.86276		92.6658	6.17116		77.1396	13.0136		31.3189	8.6833
							75.2113	8.7429		92.7226	6.13531		77.1892	13.0334		31.3388	8.68015
							75.2577	8.84522		92.7784	6.14345		77.2385	13.0688		31.3581	8.68259
							75.3047	8.73849		92.8333	6.08528		77.2871	13.1163		31.3771	8.68434
							75.3534	8.81096		92.89	6.1966		77.3355	13.0053		31.3963	8.68069
							75.4026	8.80903		92.9491	6.09562		77.3834	13.0982		31.4159	8.67189
							75.4505	8.74791		93.0094	6.18058		77.4314	13.0273		31.4356	8.68495
							75.4976	8.85497		93.0697	6.13146		77.4803	12.9666		31.4555	8.69721
							75.5442	8.71572		93.1293	6.16319		77.53	13.051		31.4752	8.67733
							75.591	8.84076		93.1886	6.12838		77.5796	12.9608		31.4949	8.68594
							75.6376	8.7171		93.2473	6.15916		77.6283	13.0544		31.515	8.67197
							75.6836	8.84099		93.3057	6.15676		77.6762	12.9987		31.5354	8.66451
							75.73	8.77814		93.3638	6.10992		77.7245	13.0267		31.5557	8.67714
							75.7764	8.76398		93.4217	6.1258		77.7727	12.9849		31.5757	8.678
							75.8236	8.79333		93.4784	6.1359		77.8205	13.1083		31.5954	8.67495
							75.8723	8.78726		93.536	6.12453		77.868	13.0011		31.6149	8.69831
							75.9222	8.80027		93.5955	6.18265		77.9151	12.9604		31.6343	8.70161
							75.9722	8.81141		93.6552	6.11639		77.9624	13.0439		31.6539	8.69374
							76.0213	8.83391		93.7144	6.19058		78.0108	12.9824		31.6736	8.68467
							76.069	8.83179		93.7737	6.14589		78.0604	13.0221		31.6934	8.69186
							76.1158	8.78272		93.8329	6.15835		78.1107	13.0203		31.7132	8.68044
							76.1618	8.82827		93.8916	6.18232		78.1607	13.1164		31.7331	8.68203
							76.2075	8.76843		93.9495	6.11197		78.2096	12.9424		31.7528	8.69324
							76.2539	8.82474		94.0067	6.19743		78.2582	13.0644		31.7723	8.68878
							76.3002	8.79336		94.0643	6.0956		78.3063	13.0299		31.7917	8.68299
							76.3481	8.77039		94.123	6.21853		78.354	13.0408		31.8115	8.68786
							76.3975	8.86705		94.1835	6.0929		78.4015	13.0919		31.8317	8.68169
							76.4467	8.75893		94.2436	6.14919		78.4486	13.0031		31.8517	8.67519
							76.4955	8.88035		94.302	6.16045		78.496	13.0328		31.8712	8.66549
							76.5439	8.76997		94.3599	6.1248		78.5445	13.0365		31.8904	8.67167
							76.5912	8.81509		94.418	6.18045		78.5945	13.0019		31.9093	8.6811
							76.6372	8.76912		94.4759	6.14717		78.6451	13.0701		31.9286	8.68499
							76.6824	8.78293		94.5331	6.15093		78.6955	13.0343		31.9482	8.68903
							76.7274	8.78452		94.5895	6.12925		78.7456	13.0064		31.9681	8.68635
							76.7729	8.78412		94.6457	6.12839		78.7945	13.0404		31.988	8.68459
							76.8194	8.78055		94.7025	6.13993		78.8416	13.0812		32.0076	8.68521
							76.8677	8.80177		94.7606	6.1156		78.8882	13.0124		32.0276	8.6703
							76.9166	8.81747		94.8211	6.13807		78.9348	12.955		32.048	8.67094
							76.965	8.82427		94.8822	6.14144		78.9816	13.1051		32.0684	8.69084
							77.0133	8.79475		94.9416	6.14316		79.0292	12.9688		32.0885	8.69044
							77.0615	8.79599		94.9991	6.15255		79.0779	13.0668		32.1078	8.68631
							77.1092	8.76407		95.057	6.12022		79.1277	13.0306		32.1267	8.69677
							77.156	8.7793		95.115	6.20131		79.1781	13.0653		32.146	8.70675
							77.2019	8.77811		95.1725	6.12293		79.2281	13.107		32.1657	8.70494
							77.2473	8.76268		95.2292	6.15714		79.2785	12.9872		32.1855	8.69519
							77.2923	8.73453		95.2856	6.14423		79.3289	13.0654		32.2052	8.68285
							77.3386	8.76046		95.3423	6.10521		79.3776	13.0009		32.2247	8.69053
							77.3872	8.81634		95.4008	6.14982		79.4246	13.0998		32.2446	8.6825
							77.4364	8.75293		95.4621	6.14024		79.4704	13.0153		32.2648	8.68368
							77.4848	8.81747		95.524	6.17295		79.5167	13.0049		32.2853	8.69084
							77.533	8.79602		95.5849	6.13812		79.5641	13.0734		32.3058	8.67816
							77.581	8.7721		95.6449	6.18556		79.6129	13.0032		32.3259	8.69267
							77.6285	8.82196		95.7028	6.15197		79.6637	13.0916		32.3454	8.69214
							77.6757	8.77568		95.7591	6.15071		79.7149	13.0989		32.3647	8.68581
							77.7228	8.80093		95.8151	6.13609		79.7651	12.9999		32.3841	8.68355
							77.7699	8.79438		95.871	6.16801		79.8148	13.0329		32.4035	8.68029
							77.816	8.77248		95.9274	6.1552		79.8638	13.0672		32.4228	8.68288
							77.8627	8.75161		95.9838	6.13824		79.9125	13.0907		32.4423	8.7021
							77.9104	8.76244		96.0419	6.17889		79.9607	13.0369		32.4624	8.68979
							77.9583	8.7948		96.1022	6.12384		80.0077	13.0843		32.4825	8.69419
							78.0057	8.7869		96.1634	6.19641		80.0546	13.0248		32.5027	8.69145
							78.0532	8.80434		96.2237	6.13149		80.1017	13.0599		32.5229	8.68681
							78.1008	8.77031		96.2844	6.17616		80.1503	12.9864		32.5428	8.67777
							78.1481	8.81032		96.3445	6.15501		80.2003	13.049		32.5623	8.69573
							78.1949	8.76478		96.4026	6.14593		80.2501	13.0627		32.5819	8.69452
							78.2417	8.76941		96.4585	6.13882		80.2993	13.0182		32.6014	8.69182
							78.2882	8.76632		96.5134	6.15991		80.3487	13.0943		32.6206	8.68373
							78.3348	8.81089		96.5689	6.14034		80.3973	13.0716		32.6397	8.68168
							78.3828	8.7883		96.6254	6.14184		80.4452	13.0812		32.6592	8.68432
							78.4309	8.78458		96.6851	6.18984		80.4933	12.9963		32.6791	8.68661
							78.4782	8.7844		96.7475	6.15735		80.542	13.0744		32.6988	8.70114
							78.5251	8.83033		96.8093	6.17502		80.59	12.9775		32.7186	8.68181
							78.5732	8.75278		96.8692	6.20394		80.6368	13.0554		32.7384	8.68547
							78.6214	8.82951		96.9287	6.15769		80.6844	13.0449		32.7583	8.69669
							78.6692	8.82402		96.9878	6.13664		80.7333	13.0277		32.7785	8.6974
							78.7165	8.75942		97.0463	6.16601		80.7825	13.0333		32.7992	8.69402
							78.7637	8.79955		97.1036	6.15693		80.8318	13.0428		32.8195	8.69105
							78.8102	8.7766		97.1594	6.14582		80.881	13.0839		32.839	8.68541
							78.8576	8.79657		97.215	6.10612		80.9291	12.9518		32.8578	8.69788
							78.9068	8.77541		97.2713	6.17598		80.9766	13.0688		32.877	8.69271
							78.9564	8.80322		97.331	6.10821		81.024	13.0091		32.8967	8.69194
							79.0049	8.75859		97.3921	6.19473		81.0724	12.9333		32.9166	8.69045
							79.0525	8.85745		97.4518	6.15904		81.1216	13.0951		32.9367	8.694
							79.0995	8.77876		97.5105	6.17017		81.1707	13.0001		32.9566	8.69237
							79.1457	8.83433		97.5691	6.15391		81.22	13.0615		32.9763	8.6802
							79.1916	8.73615		97.6271	6.13509		81.2692	13.0191		32.9961	8.67611
							79.2374	8.81171		97.6849	6.15827		81.3181	13.0992		33.0159	8.69278
							79.2834	8.74416		97.7428	6.11277		81.3672	13.0545		33.0355	8.68114
							79.3295	8.79058		97.8012	6.13905		81.4161	12.9838		33.0547	8.67547
							79.3767	8.80207		97.858	6.11567		81.4642	13.0884		33.0742	8.6789
							79.4257	8.78922		97.9146	6.14049		81.512	13.082		33.0942	8.67285
							79.4753	8.78265		97.9731	6.10435		81.5595	13.1413		33.114	8.68957
							79.5243	8.82968		98.0325	6.16258		81.6075	12.9731		33.1335	8.69201
							79.5723	8.79851		98.0918	6.12432		81.6557	13.1017		33.1531	8.69983
							79.6189	8.7583		98.1511	6.22552		81.7047	13.0245		33.1727	8.69612
							79.6648	8.81135		98.21	6.09802		81.7547	12.9454		33.1924	8.69569
							79.7108	8.74439		98.2679	6.19337		81.8044	12.9726		33.212	8.70503
							79.7567	8.80606		98.3249	6.12032		81.8533	13.079		33.2315	8.6882
							79.8025	8.71353		98.3818	6.15012		81.9019	13.051		33.2512	8.68495
							79.8487	8.82758		98.4397	6.12365		81.9503	12.9986		33.2708	8.70022
							79.8964	8.73449		98.4978	6.1242		81.9982	13.0826		33.2908	8.69002
							79.9455	8.81744		98.5569	6.14086		82.0455	13.0391		33.311	8.68984
							79.9946	8.76998		98.6167	6.12223		82.0925	12.9775		33.3309	8.69342
							80.0432	8.82089		98.676	6.137		82.1399	13.0465		33.3504	8.67688
							80.092	8.76661		98.7345	6.13876		82.1881	13.061		33.3698	8.67342
							80.1397	8.82799		98.7931	6.20537		82.2379	12.9496		33.3892	8.68243
							80.1858	8.81113		98.8514	6.14926		82.2888	13.1303		33.409	8.69505
							80.231	8.72518		98.9092	6.17403		82.3398	13.0248		33.429	8.69164
							80.2767	8.77539		98.9665	6.13822		82.39	13.0252		33.4488	8.68837
							80.3223	8.7623		99.0238	6.12917		82.4387	13.1025		33.4684	8.69438
							80.3687	8.76816		99.0812	6.13277		82.4864	12.966		33.4881	8.70642
							80.4173	8.73847		99.1392	6.15199		82.5336	13.0762		33.5084	8.70114
							80.467	8.78928		99.1989	6.17671		82.5806	12.9944		33.5291	8.69897
							80.5161	8.78129		99.2597	6.1589		82.6277	12.9924		33.5498	8.69141
							80.5643	8.76041		99.3198	6.14366		82.6751	13.0238		33.5701	8.7003
							80.6125	8.83313		99.3779	6.16857		82.7241	12.9556		33.5895	8.69867
							80.6599	8.7573		99.4352	6.0716		82.775	13.0621		33.6084	8.70122
							80.7066	8.72704		99.4928	6.16175		82.8263	12.9767		33.6276	8.69509
							80.7526	8.78363		99.5501	6.12745		82.8768	13.1351		33.6473	8.68944
							80.7982	8.7448		99.6065	6.14042		82.9269	13.0227		33.6669	8.69644
							80.8434	8.74838		99.6635	6.13302		82.9761	12.9599		33.6861	8.69832
							80.8901	8.76704		99.7208	6.11569		83.024	13.1333		33.7053	8.69058
							80.9385	8.8067		99.7786	6.15624		83.0707	13.0284		33.725	8.69337
							80.9872	8.77893		99.8383	6.14469		83.1166	12.9824		33.7452	8.69521
							81.0357	8.7849		99.8995	6.15808		83.1629	13.0017		33.7655	8.69905
							81.0839	8.80866		99.9611	6.16911		83.2099	13.0138		33.7857	8.70224
							81.1319	8.77769		100.022	6.15688		83.2586	12.9836		33.8056	8.69487
							81.1793	8.75303		100.081	6.18046		83.3086	12.9948		33.8252	8.69148
							81.2263	8.79347		100.14	6.156		83.3585	13.0671		33.8449	8.70001
							81.2733	8.78102		100.196	6.16956		83.4079	13.0403		33.8644	8.69835
							81.3201	8.76674		100.252	6.13057		83.4579	13.067		33.8839	8.6881
							81.3662	8.78926		100.309	6.13857		83.5076	12.9903		33.9034	8.68274
							81.4134	8.75481		100.365	6.11821		83.5561	12.9002		33.9229	8.68832
							81.462	8.78903		100.424	6.17107		83.6035	13.1795		33.9428	8.68705
							81.5109	8.79054		100.485	6.10621		83.6499	12.8686		33.9627	8.68955
							81.5595	8.7745		100.546	6.13968		83.6962	13.1212		33.9826	8.70857
							81.6076	8.8288		100.607	6.19483		83.7432	12.8473		34.0026	8.70439
							81.6549	8.78665		100.667	6.14536		83.792	13.0413		34.0225	8.69916
							81.7019	8.85522		100.726	6.17029		83.8421	13.0315		34.0424	8.69776
							81.7489	8.78684		100.784	6.13142		83.8921	12.8586		34.0623	8.69121
							81.7956	8.81329		100.839	6.14935		83.9416	13.1864		34.0819	8.68805
							81.8424	8.78339		100.894	6.09895		83.9914	12.7343		34.1011	8.70577
							81.8898	8.78404		100.95	6.18637		84.0408	13.4176		34.1201	8.69082
							81.9381	8.80254		101.007	6.12098		84.0895	12.7728		34.1395	8.69643
							81.9862	8.75853		101.067	6.14352		84.1376	13.0209		34.1592	8.69978
							82.0337	8.81662		101.127	6.13383		84.1854	13.1471		34.1788	8.70649
							82.0808	8.76375		101.186	6.161		84.2326	12.7258		34.1985	8.70719
							82.1278	8.81071		101.245	6.11893		84.2799	13.358		34.2182	8.70327
							82.1743	8.75185		101.305	6.16202		84.3283	12.7239		34.2377	8.69509
							82.2205	8.81717		101.364	6.105		84.3776	13.2759		34.2576	8.6965
							82.2664	8.76078		101.422	6.1717		84.4266	12.8559		34.278	8.70051
							82.3124	8.77438		101.479	6.11327		84.4754	13.0397		34.2982	8.70251
							82.3591	8.73691		101.535	6.18022		84.5241	13.0676		34.3181	8.69515
							82.4067	8.79023		101.591	6.09144		84.5724	12.7747		34.3374	8.69685
							82.456	8.74698		101.648	6.163		84.6204	13.2852		34.3567	8.6995
							82.5054	8.81046		101.706	6.0927		84.668	12.7348		34.3761	8.69489
							82.5534	8.77654		101.766	6.11865		84.7155	13.126		34.3959	8.68626
							82.6004	8.80659		101.825	6.17121		84.7634	12.9657		34.416	8.7011
							82.6475	8.75027		101.885	6.11271		84.8124	12.9908		34.4357	8.70853
							82.6944	8.81274		101.945	6.18191		84.8622	13.0614		34.4553	8.70745
							82.7411	8.78484		102.004	6.10578		84.9119	12.8958		34.4751	8.69729
							82.7872	8.77026		102.062	6.19449		84.9608	13.1616		34.4952	8.70892
							82.8332	8.78187		102.12	6.0953		85.0099	12.886		34.5155	8.70825
							82.8795	8.76667		102.178	6.20057		85.0597	13.1499		34.5357	8.70969
							82.9272	8.80108		102.235	6.1259		85.109	13.01		34.5553	8.70476
							82.9767	8.80483		102.292	6.13509		85.1578	13.0317		34.5746	8.70099
							83.0264	8.79676		102.351	6.15251		85.2062	13.0874		34.594	8.69352
							83.0753	8.74058		102.41	6.13694		85.2545	12.9209		34.6137	8.69542
							83.1235	8.84208		102.468	6.12558		85.3029	13.1062		34.6337	8.7002
							83.1699	8.75577		102.527	6.18018		85.3524	13.0132		34.6536	8.69733
							83.2155	8.83087		102.586	6.11539		85.4027	13.0663		34.6734	8.70498
							83.2612	8.729		102.645	6.15987		85.4523	12.9615		34.6933	8.71314
							83.307	8.81976		102.703	6.13881		85.5007	13.0022		34.7131	8.70332
							83.3531	8.71737		102.76	6.15319		85.5492	13.0588		34.7327	8.70422
							83.3993	8.78762		102.818	6.1013		85.5976	12.9829		34.7522	8.70272
							83.4464	8.77142		102.875	6.17196		85.6452	13.1496		34.7718	8.69282
							83.4953	8.76372		102.934	6.12365		85.6924	13.0208		34.7917	8.68598
							83.545	8.80565		102.994	6.14762		85.7398	13.0477		34.8115	8.68869
							83.5945	8.76021		103.054	6.1567		85.7878	13.016		34.831	8.69066
							83.644	8.80761		103.112	6.11506		85.836	12.9796		34.8506	8.70048
							83.6915	8.75719		103.171	6.2094		85.885	13.0763		34.8703	8.69847
							83.7374	8.79048		103.23	6.10811		85.9353	13.0362		34.8902	8.69817
							83.7826	8.75917		103.289	6.19385		85.9858	13.0131		34.9102	8.70401
							83.8277	8.73094		103.347	6.12097		86.0354	13.0168		34.9301	8.70351
							83.8732	8.79754		103.406	6.14274		86.0837	13.0497		34.9501	8.70163
							83.9194	8.78027		103.463	6.16182		86.1306	13.0107		34.9697	8.71445
							83.9681	8.78812		103.521	6.15381		86.1774	13.0081		34.9895	8.70831
							84.0182	8.77992		103.58	6.1619		86.2243	13.002		35.0095	8.71203
							84.0679	8.79276		103.641	6.12479		86.2718	13.0479		35.0296	8.70686
							84.1168	8.82602		103.701	6.11404		86.3193	12.974		35.0495	8.69785
							84.1654	8.76222		103.758	6.17224		86.3674	13.0442		35.069	8.69744
							84.2134	8.84901		103.817	6.19139		86.4164	13.0467		35.088	8.69322
							84.2604	8.77391		103.874	6.13686		86.4663	13.0247		35.1071	8.6941
							84.3061	8.8012		103.931	6.11955		86.5161	13.0125		35.1264	8.6967
							84.3514	8.78437		103.988	6.13649		86.5661	13.0144		35.146	8.70784
							84.397	8.80282		104.044	6.1294		86.6161	13.0625		35.1656	8.68955
							84.4434	8.75067		104.101	6.13067		86.6643	13.0008		35.1852	8.68441
							84.4922	8.8037		104.159	6.11213		86.7108	12.9515		35.205	8.70018
							84.5417	8.80217		104.22	6.09449		86.7573	13		35.2251	8.71191
							84.5901	8.82057		104.282	6.14123		86.8048	13.0481		35.2452	8.7146
							84.6378	8.77614		104.342	6.19393		86.8528	12.9697		35.2652	8.71446
							84.6853	8.79241		104.401	6.13978		86.9015	13.0144		35.2848	8.71014
							84.7327	8.84102		104.459	6.18845		86.9517	13.0136		35.3041	8.69662
							84.7798	8.77583		104.516	6.12251		87.0025	13.0245		35.3235	8.69325
							84.8268	8.76861		104.572	6.13494		87.0525	13.0184		35.343	8.70867
							84.8734	8.85876		104.629	6.14651		87.1026	13.1012		35.3628	8.69582
							84.9189	8.7809		104.686	6.15347		87.1518	12.9627		35.3824	8.69201
							84.9653	8.79237		104.742	6.12003		87.2	13.0671		35.4021	8.70158
							85.0134	8.76154		104.801	6.12022		87.2477	12.9584		35.4218	8.71639
							85.0617	8.85686		104.861	6.15455		87.2948	13.0667		35.4416	8.70549
							85.1099	8.79453		104.921	6.13383		87.3414	13.0267		35.4618	8.70309
							85.1576	8.85337		104.981	6.19646		87.3883	12.9836		35.4821	8.70135
							85.2044	8.80747		105.041	6.14719		87.4362	13.0136		35.5023	8.70288
							85.2508	8.82574		105.1	6.1281		87.4855	12.9721		35.5224	8.69847
							85.2966	8.78458		105.158	6.11382		87.5351	13.068		35.5426	8.70112
							85.3428	8.77338		105.214	6.15608		87.5847	12.987		35.5622	8.69512
							85.3902	8.81879		105.27	6.13087		87.6344	13.0779		35.5813	8.69421
							85.4374	8.75506		105.326	6.11289		87.6833	12.9737		35.6003	8.70974
							85.4847	8.8037		105.383	6.10625		87.7319	13.0714		35.6197	8.71212
							85.5326	8.76194		105.442	6.1428		87.7803	13.018		35.6397	8.71354
							85.5806	8.84178		105.503	6.12339		87.8285	13.0374		35.6597	8.71078
							85.6283	8.76064		105.563	6.18392		87.8764	13.0427		35.6797	8.71222
							85.6759	8.83604		105.623	6.11731		87.9245	13.0408		35.6997	8.70806
							85.7236	8.77855		105.682	6.13496		87.9733	13.0687		35.7195	8.72272
							85.7711	8.83756		105.741	6.08992		88.0228	13.0412		35.7396	8.70895
							85.818	8.74072		105.799	6.17613		88.0725	13.1237		35.7597	8.69576
							85.8646	8.81625		105.856	6.16029		88.1221	13.0049		35.7797	8.70188
							85.9112	8.74909		105.913	6.10189		88.1715	13.0559		35.7992	8.71332
							85.9584	8.81652		105.969	6.12681		88.2202	13.0739		35.8183	8.71235
							86.0072	8.73874		106.026	6.09865		88.2687	12.9951		35.8374	8.71522
							86.0562	8.79335		106.085	6.15671		88.3167	13.1029		35.8567	8.70477
							86.104	8.83679		106.145	6.12978		88.3649	13.0424		35.8762	8.6953
							86.1512	8.76479		106.205	6.15598		88.4138	13.0412		35.896	8.70876
							86.198	8.82147		106.264	6.10274		88.4632	13.0044		35.9158	8.70041
							86.245	8.80162		106.324	6.14749		88.5123	13.086		35.9356	8.69668
							86.2916	8.80362		106.383	6.15856		88.5606	13.0426		35.9556	8.69508
							86.3376	8.78175		106.441	6.14681		88.6085	12.9799		35.9757	8.68933
							86.3838	8.80283		106.498	6.12154		88.657	13.0886		35.9958	8.71076
							86.43	8.77223		106.556	6.12142		88.7054	13.0156		36.0156	8.70133
							86.4771	8.77142		106.613	6.10901		88.7534	13.0627		36.0352	8.69947
							86.5261	8.78081		106.672	6.14034		88.8008	13.0561		36.0549	8.70404
							86.5761	8.8378		106.731	6.15719		88.8476	13.0351		36.0746	8.7005
							86.6258	8.74861		106.791	6.1577		88.8952	13.0356		36.0944	8.69601
							86.674	8.8421		106.85	6.09377		88.9438	12.9759		36.1144	8.67598
							86.7214	8.79419		106.909	6.16264		88.9936	13.0957		36.134	8.67636
							86.7685	8.78551		106.968	6.11656		89.0435	13.0146		36.1536	8.68404
							86.8148	8.79187		107.026	6.15142		89.0925	13.1144		36.1731	8.70297
							86.8607	8.83778		107.084	6.10984		89.141	13.0777		36.1927	8.70489
							86.9068	8.7894		107.142	6.10899		89.19	13.0607		36.2122	8.70926
							86.9528	8.79924		107.2	6.16523		89.2386	13.1489		36.2315	8.69728
							87.0008	8.8274		107.258	6.07717		89.2866	13.0146		36.2512	8.69611
							87.0504	8.80071		107.318	6.19586		89.3344	13.1389		36.2714	8.70361
							87.1	8.82337		107.378	6.11586		89.3816	13.0057		36.2915	8.71868
							87.1493	8.80842		107.436	6.1453		89.429	13.131		36.3112	8.71264
							87.198	8.82388		107.493	6.11672		89.4775	13.0655		36.3306	8.70624
							87.2449	8.7837		107.551	6.15707		89.5277	13.0442		36.3498	8.69891
							87.2904	8.83276		107.609	6.14585		89.5785	13.1199		36.3695	8.70035
							87.3353	8.75502		107.666	6.05289		89.6288	13.1234		36.3896	8.69471
							87.3804	8.80841		107.723	6.12843		89.6783	13.163		36.4095	8.69842
							87.4261	8.769		107.78	6.08491		89.7267	13.0754		36.4291	8.6933
							87.4729	8.77764		107.837	6.10682		89.774	13.1574		36.4485	8.68795
							87.5214	8.80587		107.896	6.10333		89.8212	13.085		36.4682	8.69948
							87.5702	8.81722		107.957	6.12181		89.8682	13.1463		36.4886	8.71093
							87.6184	8.81409		108.018	6.11045		89.9152	13.0812		36.5092	8.70675
							87.6665	8.78059		108.077	6.1168		89.9627	13.0673		36.5293	8.70909
							87.715	8.83541		108.135	6.12031		90.0112	13.1085		36.5486	8.69889
							87.7628	8.76516		108.192	6.09209		90.0607	13.0702		36.5675	8.68285
							87.8096	8.81517		108.25	6.08989		90.1109	13.1227		36.5866	8.69294
							87.8551	8.75935		108.307	6.12738		90.1608	13.075		36.6063	8.70377
							87.9001	8.78495		108.364	6.1396		90.2112	13.1427		36.6263	8.71781
							87.9451	8.77811		108.42	6.09519		90.262	13.1014		36.6461	8.70908
							87.9918	8.76653		108.477	6.09085		90.311	13.0474		36.6655	8.6888
							88.0408	8.80326		108.536	6.10438		90.3579	13.1275		36.6851	8.6806
							88.09	8.77179		108.597	6.12899		90.4039	13.1197		36.7052	8.69479
							88.1384	8.8191		108.659	6.09656		90.4501	13.0393		36.7256	8.71829
							88.1865	8.75105		108.719	6.17688		90.4974	13.1635		36.7462	8.72474
							88.2345	8.81401		108.779	6.08654		90.5463	13.1593		36.7664	8.71469
							88.2821	8.77552		108.836	6.11633		90.5968	13.0791		36.7861	8.70685
							88.3294	8.80237		108.893	6.12056		90.6478	13.172		36.8054	8.70615
							88.3767	8.77619		108.949	6.14276		90.6982	13.129		36.8247	8.7014
							88.4237	8.76481		109.005	6.07915		90.7483	13.115		36.8441	8.70204
							88.4698	8.78675		109.061	6.00349		90.7975	13.1217		36.8633	8.70944
							88.5163	8.78275		109.118	6.22262		90.8461	13.0936		36.8826	8.71703
							88.5639	8.7945		109.176	6.06005		90.8941	13.1167		36.9025	8.71021
							88.6116	8.74782		109.237	6.07805		90.9409	13.0511		36.9226	8.70192
							88.659	8.80376		109.299	6.08444		90.9877	13.1038		36.9427	8.69498
							88.7066	8.80674		109.359	6.15211		91.0349	13.106		36.9628	8.70363
							88.7541	8.76656		109.419	6.10716		91.0834	13.006		36.9827	8.71175
							88.8012	8.83175		109.479	6.09483		91.1332	13.1992		37.0022	8.71376
							88.8478	8.81516		109.537	6.0874		91.1831	13.0342		37.022	8.7014
							88.8944	8.77042		109.593	6.03935		91.2327	13.1117		37.0416	8.69339
							88.9411	8.81271		109.648	6.09964		91.2822	13.1634		37.061	8.68195
							88.9878	8.77106		109.704	6.13738		91.3306	13.0704		37.08	8.68381
							89.0356	8.82127		109.76	6.05729		91.3782	13.1409		37.0992	8.69146
							89.084	8.73009		109.82	6.11989		91.4261	13.0802		37.1191	8.69352
							89.1317	8.86243		109.882	6.07531		91.4747	13.1426		37.1392	8.68447
							89.179	8.78309		109.943	6.0956		91.5227	13.0951		37.1594	8.70115
							89.2272	8.84211		110.003	6.1142		91.5699	13.0723		37.1797	8.70257
							89.2753	8.78757		110.063	6.12315		91.6178	13.1283		37.1998	8.70775
							89.3231	8.7961		110.123	6.12478		91.6665	13.0876		37.2201	8.695
							89.3706	8.80266		110.182	6.07125		91.7156	13.13		37.2404	8.70102
							89.4179	8.81245		110.239	6.17607		91.765	13.0905		37.2603	8.69979
							89.4644	8.85639		110.294	6.03268		91.8143	13.137		37.2796	8.69347
							89.5119	8.74623		110.35	6.14608		91.8624	13.078		37.2984	8.69634
							89.561	8.82559		110.407	6.05799		91.91	13.0505		37.3176	8.69995
							89.6102	8.75781		110.466	6.12233		91.9575	13.0536		37.337	8.70367
							89.6578	8.84501		110.528	6.06062		92.0059	13.1105		37.3566	8.69533
							89.7046	8.78766		110.588	6.15062		92.0548	13.0692		37.3763	8.70149
							89.7516	8.81248		110.647	6.11206		92.1033	13.0999		37.3962	8.70456
							89.7985	8.76836		110.705	6.07803		92.1521	13.153		37.4161	8.70101
							89.845	8.81931		110.763	6.10067		92.2015	13.0946		37.4361	8.70069
							89.8911	8.76953		110.821	6.03921		92.2509	13.1133		37.4561	8.69946
							89.9374	8.84297		110.879	6.21206		92.3002	13.102		37.4759	8.69624
							89.9836	8.78165		110.937	6.03549		92.3491	13.0999		37.4953	8.68526
							90.0311	8.77895		110.993	6.08117		92.3972	13.1146		37.5147	8.68166
							90.0803	8.83853		111.049	6.03065		92.4449	13.0705		37.5344	8.69493
							90.1302	8.81022		111.108	6.12579		92.4924	13.06		37.5538	8.70419
							90.1791	8.81077		111.166	6.10587		92.5403	13.1513		37.5731	8.71142
							90.2264	8.78544		111.225	6.0467		92.5885	13.1116		37.5926	8.69437
							90.2723	8.81239		111.284	6.12178		92.6377	13.1133		37.6124	8.67423
							90.318	8.81275		111.343	6.07193		92.6876	13.1151		37.6323	8.68112
							90.364	8.81073		111.401	6.11753		92.737	13.0552		37.6521	8.69303
							90.41	8.81001		111.459	6.14187		92.7856	13.1092		37.6717	8.69826
							90.4559	8.75294		111.515	6.03344		92.834	13.0724		37.6915	8.69262
							90.502	8.80362		111.573	6.09882		92.8823	13.1076		37.7115	8.7039
							90.5499	8.79889		111.632	6.07338		92.9301	13.1544		37.7317	8.68899
							90.5989	8.78314		111.691	6.12564		92.9774	13.0051		37.7521	8.69279
							90.648	8.8588		111.75	6.06302		93.025	13.2141		37.7722	8.68409
							90.6968	8.79543		111.81	6.09048		93.0729	13.0523		37.792	8.69536
							90.7459	8.86686		111.869	6.14778		93.1213	13.1614		37.8114	8.69843
							90.7933	8.75797		111.928	6.12483		93.1708	13.07		37.8307	8.68563
							90.8387	8.88951		111.986	6.07292		93.2216	13.1291		37.8504	8.68334
							90.8837	8.76881		112.044	6.05126		93.2725	13.1443		37.8703	8.69657
							90.9295	8.80339		112.102	6.10359		93.323	13.1169		37.8901	8.68999
							90.9754	8.83724		112.159	6.04157		93.3721	13.2055		37.9097	8.70451
							91.0223	8.75066		112.216	6.13021		93.4202	13.1322		37.9291	8.7122
							91.0711	8.84027		112.274	6.08727		93.4675	13.2195		37.949	8.71829
							91.1208	8.7685		112.333	6.01146		93.5145	13.0777		37.9693	8.70783
							91.1697	8.86435		112.394	6.08066		93.5618	13.1591		37.9899	8.71223
							91.2181	8.81884		112.453	6.13097		93.6091	13.105		38.0101	8.6954
							91.2666	8.81577		112.512	6.07871		93.6579	13.1611		38.0296	8.69696
							91.3144	8.89892		112.57	6.04293		93.7086	13.2422		38.0485	8.69652
							91.3608	8.74848		112.628	6.0848		93.7594	12.999		38.0676	8.68222
							91.4057	8.86281		112.685	6.08136		93.8095	13.332		38.0869	8.67991
							91.4505	8.7361		112.742	6.08743		93.8596	13.1113		38.1063	8.68276
							91.4958	8.82525		112.799	6.09818		93.9091	13.1898		38.1257	8.69476
							91.5429	8.74871		112.856	6.10042		93.9567	13.1629		38.1452	8.69993
							91.5915	8.81456		112.914	6.05356		94.0033	13.1396		38.1653	8.70187
							91.6406	8.87923		112.974	6.0526		94.0493	13.0909		38.1857	8.70963
							91.6893	8.74732		113.035	6.13156		94.0956	13.0587		38.2064	8.7103
							91.7377	8.87323		113.097	6.05481		94.1426	13.1902		38.2269	8.69517
							91.7857	8.82127		113.158	6.14408		94.1915	13.0724		38.2468	8.70038
							91.833	8.80673		113.217	6.0308		94.2418	13.1678		38.2662	8.70824
							91.8804	8.81334		113.275	6.10619		94.292	13.2063		38.2855	8.69842
							91.9277	8.82205		113.331	6.08575		94.3414	13.1794		38.3048	8.68958
							91.9742	8.81306		113.387	6.1482		94.391	13.1402		38.3243	8.70227
							92.02	8.77386		113.444	6.08613		94.4402	13.1841		38.3436	8.69284
							92.0671	8.83533		113.501	6.06318		94.4885	13.1515		38.3631	8.68587
							92.1155	8.86593		113.56	6.04078		94.5356	13.0766		38.3828	8.6932
							92.1644	8.77803		113.62	6.11645		94.582	13.1509		38.4025	8.69956
							92.2129	8.88669		113.681	6.09653		94.6284	13.1613		38.4223	8.68676
							92.261	8.8022		113.742	6.12337		94.6757	13.1824		38.4421	8.66265
							92.3084	8.89721		113.802	6.0738		94.7248	13.2126		38.4619	8.67566
							92.3554	8.7942		113.86	6.02624		94.775	13.1831		38.4819	8.67401
							92.4022	8.8854		113.918	6.11505		94.8252	13.1946		38.502	8.69371
							92.4488	8.81059		113.973	6.10527		94.8749	13.1366		38.5219	8.69261
							92.4957	8.80215		114.028	6.04539		94.9244	13.1199		38.5415	8.6938
							92.5431	8.84066		114.084	5.99612		94.9736	13.1911		38.5609	8.68707
							92.5914	8.80545		114.142	6.09367		95.0221	13.1709		38.5804	8.69029
							92.6394	8.83696		114.201	6.07434		95.0702	13.119		38.6001	8.70483
							92.687	8.794		114.262	6.10071		95.1181	13.2248		38.6198	8.70388
							92.7344	8.83919		114.321	6.06137		95.1654	13.0695		38.6397	8.69524
							92.7819	8.78055		114.381	6.15547		95.2127	13.1919		38.6595	8.68326
							92.8286	8.79788		114.44	6.01877		95.2612	13.1675		38.6792	8.68606
							92.8751	8.79672		114.499	6.1269		95.3105	13.1469		38.699	8.69997
							92.9211	8.81417		114.557	6.05626		95.3596	13.1991		38.719	8.69834
							92.9669	8.78394		114.614	6.06414		95.4085	13.1526		38.739	8.7057
							93.0132	8.82426		114.67	6.04587		95.4577	13.3009		38.7586	8.69748
							93.0606	8.77209		114.726	6.0445		95.5063	13.1006		38.7778	8.69169
							93.1096	8.81348		114.782	6.06663		95.5544	13.1855		38.7969	8.688
							93.1584	8.75843		114.841	6.08553		95.6019	13.1931		38.8163	8.67097
							93.2059	8.83197		114.902	6.09678		95.6494	13.1429		38.836	8.67406
							93.2531	8.77871		114.961	6.06693		95.6976	13.1802		38.8562	8.69014
							93.3005	8.81825		115.021	6.08966		95.7468	13.2205		38.8761	8.6933
							93.3474	8.82507		115.08	6.07727		95.7964	13.264		38.8958	8.68125
							93.394	8.80409		115.139	6.07037		95.8456	13.1492		38.9157	8.68173
							93.44	8.77743		115.197	6.03348		95.8939	13.2569		38.9359	8.68721
							93.4854	8.81992		115.255	6.08791		95.9427	13.1644		38.9563	8.68773
							93.5313	8.77221		115.313	6.03228		95.9921	13.1722		38.9764	8.68939
							93.5791	8.78186		115.37	6.07684		96.0409	13.1965		38.996	8.67959
							93.6292	8.85291		115.427	6.05851		96.0894	13.0673		39.0153	8.67988
							93.6796	8.7719		115.485	6.09688		96.1377	13.3049		39.0345	8.67595
							93.7284	8.82482		115.544	6.07111		96.1859	13.0892		39.0541	8.68139
							93.7761	8.84223		115.603	6.0687		96.2342	13.1749		39.074	8.6884
							93.8227	8.80922		115.662	6.0761		96.2837	13.1565		39.0936	8.69136
							93.8688	8.75942		115.721	6.09122		96.3344	13.1931		39.1134	8.67942
							93.9151	8.8126		115.78	6.07963		96.3845	13.1806		39.1334	8.68547
							93.9612	8.80718		115.838	6.05802		96.433	13.1103		39.1534	8.68873
							94.0072	8.79973		115.895	6.07973		96.4815	13.2594		39.1733	8.68921
							94.0531	8.80815		115.953	6.10266		96.5297	13.1343		39.1929	8.66776
							94.1002	8.82325		116.01	6.04221		96.5772	13.1754		39.2124	8.66616
							94.1493	8.79601		116.07	6.11012		96.6245	13.1518		39.232	8.67764
							94.1988	8.83401		116.129	6.06223		96.672	13.2266		39.2517	8.69061
							94.2478	8.84134		116.188	6.08166		96.72	13.117		39.2713	8.67777
							94.2969	8.79424		116.246	6.07754		96.768	13.2553		39.2908	8.66903
							94.3446	8.78948		116.305	6.08029		96.8171	13.129		39.3102	8.67381
							94.3906	8.83889		116.364	6.11062		96.8677	13.1216		39.3298	8.69122
							94.436	8.74917		116.423	6.05549		96.9186	13.2859		39.3496	8.68907
[truncated: 14,141 more rows]

## Sheet: Figure 3e
	round 1			round 2			round 3
	Pm	Pr		Pm	Pr		Pm	Pr
	0.06	0.762		0.035	0.376		0.07	0.13
	0.061	0.042		0.311	0.561		0.123	0.07
	0.255	0.714		0.02	0.069		0.229
	0.155	0.234		0.312	0.066		0.381
	0.103	0.077		0.056	0.153
	0.348	0.438
		0.14
		0.473

## Sheet: Figure 4a
entry	R1R2_code	YR3_code	number_of_atoms_x	dipole_x	electronic_spatial_extent_x	E_scf_x	homo_energy_x	lumo_energy_x	hardness_x	VBur_m_x	VBur_max_x	VBur_min_x	Mulliken_charge_m_x	Mulliken_charge_max_x	Mulliken_charge_min_x	APT_charge_m_x	APT_charge_max_x	APT_charge_min_x	Frequencies_m_x	Frequencies_max_x	Frequencies_min_x	Red masses_max_x	Red masses_min_x	Frc consts_m_x	Frc consts_max_x	IR Inten_m_x	IR Inten_max_x	IR Inten_min_x	number_of_atoms_y	dipole_y	electronic_spatial_extent_y	E_scf_y	homo_energy_y	lumo_energy_y	electronegativity_y	hardness_y	VBur_m_y	VBur_max_y	VBur_min_y	Mulliken_charge_m_y	Mulliken_charge_max_y	Mulliken_charge_min_y	APT_charge_m_y	APT_charge_max_y	APT_charge_min_y	Frequencies_m_y	Frequencies_max_y	Frequencies_min_y	Red masses_max_y
0	15	31	0.00698598	0.00196255	0.00135964	0.0011979	-0.00356226	0.0048626	-0.000985822	0.0022309	0.122319	0.00143546	0.00189875	0.00540006	0.00403407	0.000971054	0.0100252	-0.0165662	0.0133646	0.00843304	-0.0250369	0.00498896	-0.00645375	-0.00207866	0.00530554	0.00201505	0.00436552	-0.00470501	-0.00575573	0.00368388	-0.013162	0.00205742	0.0804236	-0.000554919	0.00160487	0.0306987	-0.000310904	-0.00155077	0.036011	-0.00853722	0.000664051	0.0185736	0.00343306	0.00231558	-0.00632043	0.00594506	-0.0258378	0.00264421	0.00193602
1	11	31	0.00577761	0.00281342	0.000839617	0.00100595	0.0160485	0.00654907	-0.000312542	0.00466308	0.0904884	0.00383269	0.00722969	0.000114804	0.00175576	0.000480267	-0.00155351	-0.00498735	0.0197911	-0.00133887	-0.0200257	0.00384161	0.00336224	0.000885463	0.00939784	0.0124527	-0.0107626	-0.00514276	-0.00581122	0.000917707	-0.0134038	0.00277497	0.0782267	-0.000616523	0.000582067	0.0310307	-0.000144796	-0.00405831	0.0347235	-0.0177117	0.000524672	0.0195657	0.00667403	0.000898112	-0.00836198	0.0061787	-0.0283282	0.00253059	0.00256087
2	3	31	0.00765159	-0.000250491	0.00120827	0.000777757	0.0152588	0.00544561	-0.000979871	0.00280268	0.0881448	-0.00332806	0.0116329	7.64e-05	0.00180444	0.000683141	-0.00147845	-0.00110916	0.0198148	-0.00215157	-0.0213892	0.00344733	-0.00155537	-0.0010877	0.0107049	0.0133911	-0.00419922	-0.00495826	-0.00600119	-0.00187106	-0.0134984	0.00241133	0.0771353	-0.000608713	8.86e-05	0.0308306	-0.000612977	-0.00366526	0.0340057	-0.0198014	0.00170023	0.0188141	0.00607879	0.000833793	-0.00844561	0.00611345	-0.0297808	0.00222869	0.00186652
3	3	51	0.00735913	0.00096368	0.00137994	0.000852351	0.0166562	0.00791822	0.000888237	-0.00247831	0.0727059	0.00134319	0.0140341	0.000113979	0.00180755	0.00100039	-0.000648742	-0.000788513	0.022582	-0.00294212	-0.0206807	0.00441855	-0.0023923	-3.51e-05	0.0125431	0.0154688	-0.00352914	-0.000574962	-0.00391136	-0.00438111	-0.0101089	0.00337502	0.0772686	-0.00198984	0.0017277	0.026683	-0.001078	-0.0017793	0.0250369	0.00591458	0.00121361	0.0336227	0.0107232	-0.000374064	-0.00393435	0.00616698	-0.0308972	-0.0384777	0.00806784
4	8	31	0.00490299	0.000105526	0.000120882	0.00108972	0.017185	0.00624009	0.00022546	-0.0119155	0.0988778	0.00432999	0.00198717	0.000233136	0.00227743	4.96e-06	-0.00266664	-0.00781772	0.0188642	-0.00619228	-0.0241624	0.00425832	-0.0400708	-0.00399283	0.00739772	0.0108488	-0.00660292	0.00683722	-0.00581332	-0.000169047	-0.0132507	0.00261649	0.0846669	-0.000516159	0.00174613	0.0325861	-0.000615657	0.00263767	0.0396151	-0.000302079	0.00397048	0.0182476	-0.00353975	0.00254574	-0.0046304	0.00704105	-0.0250539	0.00241485	0.00122505
5	3	21	0.00362354	0.000202224	0.000830458	-0.000321751	0.0141147	0.00905166	0.0025275	-0.0034168	0.0713673	0.00684371	0.0180219	0.00016922	0.0014949	0.000867584	0.000624859	-0.00037418	0.0221704	-0.0034573	-0.0229301	0.000518007	-0.00421405	0.000855871	0.0138297	0.0178713	-0.00212444	0.00362058	-0.0120298	-0.00200364	-0.0159272	0.00491913	0.0869682	0.000923032	0.00308946	0.0341742	0.00282639	0.000295629	0.0279121	0.00672183	0.00207319	0.019783	0.00969396	0.00057412	-0.00865106	0.00698603	-0.0256106	-0.0156837	0.0034537
6	3	41	0.00886984	0.00124924	0.00233467	0.00144233	0.0158795	0.00653774	-0.000184665	0.00420281	0.0832553	-0.00472816	0.0131893	8.1e-05	0.00196021	0.00106924	-0.00110282	-0.00110059	0.0204175	-0.0019549	-0.0267665	0.00466609	-0.00117487	-0.000761451	0.0113455	0.00951309	-0.00396646	-0.00771702	0.00250095	-0.00233789	-0.00571392	0.00223242	0.0631186	0.00214955	0.00155011	0.0277902	-0.000813866	0.00111647	0.0310889	0.00614245	0.00238073	0.0192856	-0.00552063	0.00266534	-0.012374	0.00655188	-0.0163177	-0.0309193	0.00222745
7	11	21	0.00424791	0.00314116	0.000908134	-0.000479899	0.0149102	0.00901746	0.00229644	0.00298238	0.0734082	-0.000879019	0.00895116	0.00016912	0.00162662	0.00115847	0.000648259	-0.00292805	0.0226622	-0.00266847	-0.0221071	0.000922881	0.00504319	0.0022351	0.0120703	0.017358	-0.00824416	0.002451	-0.0121477	-0.00156235	-0.0161515	0.00512625	0.0891171	0.00094299	0.00399442	0.0340363	0.00341843	0.001536	0.0279597	0.00607951	0.000577664	0.0213164	0.0105849	0.000789234	-0.00847904	0.00751636	-0.0255487	-0.0159452	0.00378775
8	8	11	0.0055189	0.00156089	0.00279576	0.000889615	0.013999	0.00838823	0.00255139	-0.010216	0.082399	0.0013362	0.00333238	0.000273661	0.00186998	0.00615912	-0.000274536	-0.00420574	0.0223219	-0.00669073	-0.0283482	0.00443638	-0.0348117	0.00105449	0.00968369	0.0167995	-0.00329298	0.0109308	-0.014474	-0.00472343	-0.0171615	0.00604244	0.116998	-0.00301382	0.0053436	0.0354316	0.00561013	-0.00789258	0.041585	0.00474965	0.00321805	0.0184028	0.0228872	-0.00225334	-0.00341009	0.00733996	-0.0209145	-0.0422904	0.00329687
9	13	21	0.00334401	0.0116496	0.000932281	0.00105486	0.00157993	0.00490602	0.00326699	-0.00350662	0.0692408	0.0068702	0.0106048	0.000259378	0.00103345	-0.00240161	0.000178466	-0.00413568	0.0105125	-0.00226531	-0.00812371	0.00446849	0.00207667	0.00181177	0.000372233	0.0124986	-0.00975377	0.00255765	-0.0120743	-0.00210255	-0.0167615	0.00484	0.0953815	0.000833261	0.00473552	0.0349087	0.00650007	0.0050255	0.0296667	0.00608146	0.000143578	0.0208473	0.00595938	0.00172913	-0.00741073	0.00680693	-0.0265728	-0.0166628	0.00382936
10	4	13	0.00188144	0.0128754	0.000906049	0.00422414	0.0335405	0.00967317	0.00220822	0.013123	-0.0325921	0.0455175	0.0284941	2.25e-07	0.00381883	0.00114361	0.00352545	0.111955	0.0170425	0.0026801	0.000341281	0.0120323	-0.000157475	0.00381274	0.00252313	0.0102177	0.0201002	0.0457675	0.0310889	0.0106299	0.0296922	0.0052558	-0.0949975	-0.0155792	0.00526018	-0.0736467	0.00597726	0.00535666	-0.0449466	0.000569692	-0.00961235	-0.0457038	-0.00361803	-0.00472913	0.0197378	-0.000530166	0.0238015	0.0675001	0.00128764
11	3	121	0.00784534	0.001527	0.00262508	0.00106551	0.0143788	0.00513661	-0.0013973	0.000935424	0.0636482	-0.00206533	0.00691551	6.72e-05	0.00166047	0.00131939	-0.00153705	-0.00128929	0.0119454	-0.00321166	-0.0255233	0.00198837	-2.41e-05	-0.00190163	0.00831606	0.00499861	-0.00519424	-0.00706	0.0212603	-0.00509928	0.0383336	-0.00779807	0.0457002	-0.0168385	-0.0020922	-0.00749212	-0.000607835	0.0133909	0.0367156	0.00251107	0.00295127	0.00618541	0.00346099	0.00716681	-0.0305652	-0.0118423	0.038005	0.0261967	0.00125978
12	13	51	0.00373147	0.00725547	0.00102091	0.0010375	0.000888684	0.00460144	0.00160772	-0.00153536	0.0726865	0.00160976	0.00834952	0.000219812	0.00102747	0.000692959	-0.000720214	-0.00601542	0.00947035	-0.00197124	-0.00752939	0.0043584	0.0021893	0.00100595	0.000518046	0.0101056	-0.0118988	-0.000161934	-0.00434858	-0.00514595	-0.0107907	0.00262391	0.0835875	-0.00222026	0.00270894	0.0272171	-0.00215663	-0.00318857	0.0263044	0.00560254	0.00140882	0.0345828	0.00553047	7.19e-05	-0.00339653	0.00539853	-0.0318706	-0.0408625	0.00746986
13	2	111	-0.002082	0.00106216	-0.00171561	0.000142572	0.00657794	0.00652113	-0.00231188	0.00847789	-0.0318586	0.00158569	-0.00330494	9.03e-05	0.00113142	0.0126217	-0.000968272	-0.0125314	0.020769	-0.00179462	0.0340029	0.00410274	0.0012871	0.00202484	0.0027688	0.00445767	-0.00873365	-0.00252984	0.00784614	-0.00122761	0.020024	1.85e-05	0.064859	-0.0182798	0.000995725	-0.00643173	-0.00347634	-0.00374749	0.0244014	-0.00283594	-0.000610508	-0.0269653	-0.000249412	-0.00100701	0.00285518	-0.00135734	0.0584813	0.0227285	0.00733221
14	4	81	0.00185765	0.000466369	0.00101436	0.00235493	0.0284889	0.00744111	0.00317635	0.0175673	-0.0242909	0.00535393	0.0141283	-2.82e-05	0.00257896	0.00109591	0.00300954	0.0607791	0.0154531	-0.000629119	9.54e-05	0.00936902	0.000404199	0.00377021	0.00212012	-0.0118944	0.0176812	0.0251639	0.00144355	-0.00147781	0.0141169	0.00324718	-0.00808874	-0.049436	-0.00777352	-0.0787467	-9.56e-05	-0.0012612	0.0190258	-0.00414777	0.0135888	0.0237879	0.00113575	-0.00697064	-0.00788568	-0.00656477	0.0351523	0.0467724	-0.00029206
15	10	31	0.0024527	0.00103849	0.00106738	0.000484334	0.00711183	0.000318649	0.00772988	0.00386538	0.00518855	0.00166398	0.01502	-0.00085934	-0.00464328	0.00134293	-0.00168168	-0.0165927	0.000439282	0.0105485	-0.0090247	0.00318037	0.00364823	0.00138728	0.00766568	0.0148992	-0.00622641	0.0126681	-0.00650671	0.000165523	-0.0145174	0.00109626	0.0829618	-0.000933709	0.00153145	0.0305308	-0.000468384	-0.00758449	0.0358879	-0.0189224	-0.00382224	0.0205808	0.00363865	0.00189021	-0.00727112	0.00421858	-0.0320876	0.00246301	0.00180694
16	8	111	0.00333446	0.00109164	0.00108926	0.000949937	0.0143569	0.00539871	0.000287037	-0.0255295	0.065308	0.000179731	0.00130672	0.000196888	0.00170121	0.00707934	-0.00244352	-0.00898942	0.0175939	-0.00863322	-0.0282388	0.00437168	-0.0283182	-0.00583315	0.00650236	0.00826978	-0.00677709	0.00266075	0.00753793	-0.00796116	0.0179601	-0.00491792	0.0721647	-0.0213172	0.000351998	-0.007094	-0.00259839	0.00421696	0.0277527	0.00959922	0.00218069	-0.0214696	0.00578506	0.000961179	0.00244939	-0.011296	0.0396719	0.022008	0.00436402
17	4	12	-0.000869667	0.0113749	8.01e-06	0.00413511	0.0335947	0.00973799	0.00148814	0.00217751	-0.0420424	0.0432468	0.0301299	-2.42e-05	0.00394118	0.000588535	0.00314542	0.103441	0.0140661	0.00315292	0.000227819	0.00927063	-0.000426537	0.00178451	0.00217639	0.00281954	0.0166026	0.0467724	-0.00753899	0.0123198	-0.0183258	-0.00656384	-0.099296	0.080829	0.00620132	0.0890738	-0.000200242	-0.00119544	-0.0530095	0.00515284	-0.00353056	-0.0409441	0.000167945	-0.00174714	0.0111659	0.00267173	-0.0234778	-0.0244044	0.0026588
18	1	81	0.000560725	0.00178717	0.00107475	0.00248185	0.00111786	0.00818921	0.00106957	0.0193631	-0.0262502	0.00143658	0.00116794	4.87e-05	0.00154381	-0.00596669	0.001335	-0.00886464	0.0333142	0.000743518	0.0928592	0.00964376	0.0264292	0.00514557	0.00668037	-0.00144236	-0.00947059	-0.00539011	0.000518658	-0.00324887	0.0129308	-0.000706153	-0.00772314	-0.0445854	-0.00422528	-0.0726391	-0.00162623	-0.00340786	0.0191116	-0.0131188	0.0138251	0.0255951	0.00385312	0.00453435	-0.0106874	-0.00620343	0.0395363	0.04406	0.000546386
19	3	11	0.00339285	0.000940125	0.00184304	-0.000104594	0.0121864	0.00736014	0.00198812	0.000911995	0.0680059	0.00222563	0.00746357	7.17e-05	0.00148702	0.00126282	0.000155617	-0.00101742	0.0228753	-0.00305753	-0.0272921	0.00201863	-0.00221102	0.00125113	0.0128234	0.016255	-0.00185371	-0.00622178	-0.0156223	-0.00638571	-0.0178774	0.00428775	0.104051	-0.00336863	0.00281679	0.0332655	0.00249877	-0.00240832	0.0369787	0.00552452	0.000679328	0.0187763	-0.0278651	-0.00200869	-0.00682066	0.00511191	-0.0273091	-0.0437556	0.0034974
20	4	111	-0.00135412	-0.00382471	-0.00133458	0.000254606	0.0238919	0.00516761	0.00453789	0.00643621	-0.0301506	-0.0147693	0.00538145	-1.31e-05	0.00159451	0.00150056	0.00257533	0.0429725	0.0104763	-0.00316517	5.36e-05	0.00288366	0.0014338	0.00192789	0.0020132	-0.0186156	0.0176236	0.0165502	0.0122229	-0.0293783	0.0217797	0.0066933	0.0562092	-0.0215943	-0.00585302	-0.00677181	0.00213561	0.00356325	0.0173888	-0.00365036	-0.000566312	-0.0236746	0.00106858	-0.000302124	0.00258352	-0.00260362	0.0523461	0.0255644	-0.00273415
21	10	21	0.00264913	0.00119636	0.000976004	-0.00145142	0.00741205	-0.00164711	0.000458029	0.00361566	0.0057611	0.00211948	0.0189246	-0.000688808	-0.00363665	0.000348387	0.000127995	-0.0112111	0.000157989	0.014249	-0.00940358	0.000288226	0.00578083	0.00188367	0.0100554	0.0208102	-0.00440891	0.00318924	-0.0130185	-0.00246481	-0.017518	0.0032757	0.0948534	0.000534968	0.0051295	0.0336229	0.00534692	0.00777922	0.0294528	0.00615104	-0.00357981	0.0221471	0.00515906	0.0018266	-0.00711651	0.00471447	-0.0288295	-0.0168005	0.00350982
22	9	21	0.00401159	-0.00147796	0.000874714	-0.00078309	0.0138666	0.00777765	0.00245714	0.00495729	0.0251199	0.00675954	0.00783403	8.65e-05	0.00159154	-0.00125305	0.000385447	-0.00173838	0.0218744	-0.00489256	-0.0586721	0.00045796	-0.00750986	0.00095806	0.00969018	0.0164844	-0.0108581	0.00287138	-0.0116314	-0.00359191	-0.0161647	0.00500469	0.0928286	0.000701764	0.00471724	0.0336491	0.00430319	0.00396835	0.0303572	0.00609193	-0.00126854	0.0223759	0.0087875	0.000812823	-0.00767498	0.0055761	-0.0278289	-0.0156769	0.0040042
23	10	11	0.00224719	0.00178787	0.00112199	-0.00109696	0.00693208	-0.00106803	0.00148784	0.00338456	0.00556614	0.00208855	0.0144915	-0.000672067	-0.00347469	0.00595547	0.000111272	-0.00772574	-0.000431685	0.0131357	-0.0121734	0.0023317	0.00342257	0.00156417	0.00963689	0.0207826	-0.00306117	0.0130049	-0.0162626	-0.00669363	-0.0191866	0.00236317	0.114587	-0.0031849	0.00684898	0.0337101	0.00702775	0.00736269	0.0396895	0.00586688	-0.00350276	0.0206927	-0.01493	-0.00243358	-0.00501376	0.00284319	-0.0286536	-0.0461254	0.00422546
24	8	51	0.00433727	0.00077278	-0.000112108	0.000983914	0.0172316	0.00692301	0.0012095	-0.0281593	0.079822	0.00111981	0.00121971	0.000206127	0.00199856	0.000406818	-0.00184029	-0.00793564	0.0202782	-0.00813389	-0.024096	0.00509548	-0.0476797	-0.00350092	0.00803642	0.0127174	-0.00593418	0.0011968	-0.00427433	-0.00456407	-0.0102361	0.00252175	0.0842102	-0.00220848	0.00204194	0.0281807	-0.00177651	-0.000266017	0.0273512	0.00387166	0.000735124	0.032229	-0.0109241	0.000623667	-0.00197851	0.00686008	-0.0258931	-0.0383912	0.00281063
25	7	21	-0.00263849	0.00944462	-0.000369688	0.000114395	-0.00370506	0.00368253	0.0028496	0.00691934	-0.0364433	0.00733218	-0.0136848	0.00022963	0.000878799	-0.00380728	0.0018872	0.000536869	-0.00439713	-0.000155852	0.0269297	0.00708781	0.0292847	0.00112671	0.00623847	-0.010638	0.00250217	0.0093133	-0.0138604	-0.000907121	-0.0184241	0.00141812	0.0901251	0.000496125	0.00453379	0.0328851	0.00675371	0.0161907	0.0257945	0.00784249	-0.00686861	0.0225389	0.00962551	0.00239933	-0.00778563	0.00366635	-0.0280329	-0.0180787	0.00344689
26	1	13	0.00182711	0.00336392	0.00171575	0.00527133	0.00146137	0.0102046	0.00730429	0.0157014	-0.0342232	0.00070979	-0.0011978	-6.61e-05	0.00191348	-0.00411285	0.00149018	-0.0141032	0.0403585	0.00329865	0.183434	0.0119062	0.0472226	0.00563643	0.00862359	-0.000929501	-0.00869212	-0.00726342	0.0255025	0.00700426	0.0291187	-0.000173209	-0.0945441	-0.0140078	0.00491253	-0.0680001	-0.00319271	-0.0029317	-0.0436985	0.0090688	-0.00905121	-0.0467089	-0.00540888	-0.00260871	0.0257909	-0.000520078	0.0266621	0.0670901	-0.00112344
27	3	61	0.0037855	0.00283202	0.000227775	0.00116529	0.0172393	0.0119841	0.00448564	-0.0146307	0.0489585	0.00890037	0.02261	0.000120082	0.0016742	0.00135929	0.000784952	-0.000594623	0.0303366	-0.00372979	-0.0255361	0.00942637	-0.00454895	0.000585092	0.0159992	0.0196428	-0.00146092	0.0100505	-0.0073247	0.00510902	-0.0125256	0.00423113	-0.0379557	-0.0252291	0.0046611	-0.0655982	0.00227918	-0.00147773	0.0312532	0.00654626	0.00766883	0.0260139	0.0145512	0.000292156	0.0187124	0.00242023	0.0377469	-0.0714539	0.0180821
28	16	111	-0.00430803	0.000283403	0.00136622	-0.00300027	-0.0249059	-0.00454458	0.00409629	0.00194882	-0.0269545	0.00179021	0.0111671	-0.00109936	-0.00442211	0.0271376	-0.00281412	-0.0117819	-0.0401072	0.0138805	0.023618	-0.0139501	0.00120179	0.00125979	0.000400604	-0.00932888	-0.0069077	-0.00681526	0.00750347	-0.00451417	0.0201951	0.000219364	0.0704326	-0.0171493	0.00492922	-0.00651271	-0.00491741	-0.00643171	0.0259885	-0.00532484	-0.000760662	-0.0226156	-0.00023281	0.00257302	0.00210306	-0.00107627	0.0548412	0.0224649	0.0100154
29	9	11	0.00425247	-0.000241188	0.00132814	-0.000571184	0.0128913	0.00734161	0.00235685	0.00348114	0.0253008	0.00325098	0.00580941	5.88e-05	0.00165691	0.00795393	0.000570258	-0.00166235	0.0233828	-0.0040095	-0.0653847	0.00233784	-0.00327482	0.00146568	0.0095969	0.0145925	-0.00713444	-0.00327093	-0.0149749	-0.00538918	-0.0181721	0.00415175	0.111257	-0.00322916	0.00605311	0.0332746	0.00418813	0.00276783	0.0406034	0.00545837	-0.00185174	0.0207079	-0.0255535	-0.00209637	-0.00555654	0.00326943	-0.0284324	-0.0437543	0.00431461
30	14	21	0.00132386	0.000863051	-3.94e-05	-0.00115501	0.0150194	0.00874533	0.00339561	0.0114227	-0.0376212	-0.00274009	-0.00638489	0.000110977	0.00143758	0.00071816	0.000317161	-0.00289424	0.0226537	-0.00217946	-0.0296665	0.00030989	0.0058101	0.00240417	0.00811389	0.0101228	-0.00613658	0.00404312	-0.012539	-0.00272988	-0.0169074	0.00236269	0.0923822	0.0005571	0.00477825	0.0329316	0.00457339	0.00870143	0.0288111	0.00644643	-0.00524479	0.024375	0.0100057	0.00131592	-0.00743543	0.00369253	-0.0292429	-0.0164282	0.00385117
31	1	21	-0.00483887	0.000968747	-0.00229221	-0.00224909	0.001532	0.00770863	0.00115243	0.00510845	-0.0394035	0.00165953	0.00169373	5.49e-05	0.00113342	-0.00173563	0.00136247	-0.00438126	0.0226361	-0.001397	0.0439549	-0.000196731	0.0255854	-0.00117947	0.0079747	-0.00215706	-0.00713057	-0.00258551	-0.0142231	-0.00146566	-0.0177853	-3.73e-05	0.0789282	0.000425306	0.00237199	0.0298731	0.00517372	0.0206463	0.0208097	0.00834428	-0.00497215	0.0194947	0.00862268	-0.000761079	-0.0131563	0.00341334	-0.0308521	-0.0173797	0.00246688
32	14	111	-0.00036637	0.00135247	-0.00145826	-5.44e-05	0.0143203	0.00574084	-0.000564514	0.00715105	-0.0330203	-0.00069281	-0.00161316	7.9e-06	0.001263	-0.00732043	-0.00122562	-0.00622171	0.0174871	-0.00301947	-0.0333593	0.00292893	0.00245935	0.00127541	0.00503432	0.00526401	-0.0090018	0.00424692	0.00691144	-0.00470816	0.0191816	-0.0027715	0.0656545	-0.0196556	0.000244396	-0.0070939	-0.00313653	-0.00244231	0.0253757	2.61e-06	-0.000864859	-0.0302268	-0.00426107	-0.00100019	0.00262472	-0.00336021	0.0500118	0.0225076	0.00760806
33	14	51	-0.000216174	0.00116178	-0.000908627	0.000384623	0.0176371	0.00796864	0.000325285	0.0070639	-0.0415644	0.00045021	-0.00680952	1.97e-05	0.00157982	-0.00183648	-0.000617507	-0.00547225	0.0205014	-0.0019481	-0.0265781	0.00303785	0.0042566	0.00180277	0.0067491	0.00786944	-0.00781752	0.00479804	-0.00457566	-0.00473263	-0.0108906	0.00136304	0.0787914	-0.00233066	0.00279638	0.0252519	-0.00187768	-0.00424861	0.0257519	0.00637122	0.00250192	0.0428054	0.0123117	-0.000406181	-0.00380244	0.00300667	-0.0341277	-0.0398051	0.0100066
34	5	111	-0.000849578	0.00174397	-0.00021845	0.000298322	-0.0347538	-0.0256212	-3.02e-05	0.00414541	-0.0283789	0.00143806	0.00696371	0.000327889	-0.00127106	-0.00526398	0.00523804	0.0127702	-0.0122359	0.000997192	-0.0147124	0.00174471	0.00282534	-0.00338832	-0.043294	-0.0333333	0.043512	0.00309405	0.0115224	-0.041152	0.0252112	0.00553086	0.0774885	-0.0205958	0.00410398	-0.00776109	-0.0010917	-0.000375287	0.0240849	0.00927164	-0.00190089	-0.0253387	-0.0026525	0.00287784	0.00215035	0.000150295	0.0467964	0.0294973	0.00804358
35	16	21	-0.00219071	-0.00111513	0.00128145	0.0180359	-0.0234937	-0.00692609	0.00214522	0.00234828	-0.0322409	0.00422553	0.0208144	-0.00105311	-0.00305387	0.0110604	-0.000673553	-0.00781495	-0.0442055	0.0180147	0.0227861	0.000433677	0.000816334	0.00167618	-0.000141321	-0.0131181	-0.00496164	-0.00337057	-0.0121209	-0.00287111	-0.0175562	0.00105208	0.0958993	0.000559719	0.00729672	0.0317229	0.0102772	0.0183351	0.0287516	0.00651008	-0.00619718	0.0201961	0.00267621	0.00416783	-0.00348321	0.00248931	-0.0311843	-0.016246	0.00424854
36	14	101	0.00164714	0.00255312	0.00046098	0.00232724	0.0166857	0.00965965	0.00255311	0.018729	-0.0180991	0.00153604	-0.00757376	1.41e-07	0.00175067	-0.00493008	-0.000915028	-0.00749124	0.0259368	-0.0012089	-0.0486363	0.00901157	0.00370709	0.00137441	0.00670906	0.00267469	-0.00758335	0.00670469	0.00620625	0.000586837	0.0163502	-0.00369794	-0.0152893	-0.0319145	0.00276797	-0.0649777	-0.00250423	-0.000803006	0.0321678	0.00375716	0.031525	0.107294	-0.00833745	-0.00315103	-0.00276972	-0.00035051	0.0293805	0.0141671	0.00281079
37	1	111	-0.00625549	0.00134414	-0.00367114	-0.00031213	0.000572146	0.0050017	-0.00329597	0.00385836	-0.0339851	0.000932654	0.000804594	-5.76e-05	0.000940918	-0.0119592	0.000761185	-0.00765629	0.0181154	-0.00220748	0.0535917	0.00220902	-0.00133212	0.00090761	0.00517395	-0.00253504	-0.0101669	-0.00537069	0.00805562	-0.0193711	0.01978	-0.000480016	0.054487	-0.019664	-0.00362804	-0.00662922	-0.00362539	-0.00693289	0.0172204	-0.0130438	-0.00106245	-0.0252142	-0.00287955	-0.00267011	0.00301273	-0.00408639	0.056558	0.0235652	0.00346257
38	1	11	-0.00383308	0.00127424	-0.00272945	-0.00192067	0.00152631	0.00703245	0.00193022	-0.000288378	-0.0383755	0.00154294	0.0021323	8.92e-06	0.00108405	-0.00821259	0.00121685	-0.00368115	0.0250234	-0.00140647	0.0640083	0.00156789	0.014301	-0.000688571	0.00798002	-0.00207519	-0.00484744	-0.00549118	-0.0186234	-0.00775857	-0.0197953	-0.000986045	0.0922362	-0.00345431	0.00237118	0.0292226	0.00516411	0.0200157	0.0275442	0.00754496	-0.00506719	0.0188018	-0.0235278	-0.00168027	-0.00994832	0.0012418	-0.032979	-0.0478217	0.00259421
39	3	71	0.000350519	0.00281858	-0.000204745	0.00186756	0.0147617	0.00981477	0.00304483	-0.0117022	0.0498982	0.000136429	0.0269787	3.53e-05	0.00209009	0.00111552	-0.00127376	-0.00144497	0.0333848	-0.00092134	-0.0454068	0.0121979	-0.00577008	-0.0062586	0.0127915	0.00459589	-0.00352931	-0.00296421	-0.00242062	-0.00376984	0.000324026	-0.0021263	-0.0970475	-0.0453126	0.00107491	-0.119665	-0.000897123	-0.00250503	0.0226604	-0.000937305	0.000938209	0.0270746	-0.010863	-0.00355982	0.0140276	-0.0126084	0.0239906	0.106335	0.003225
40	14	31	-0.000871343	0.000342964	-0.000885375	0.000212435	0.015537	0.00530795	-0.0015641	-0.000793027	-0.051887	0.00274551	-0.00653332	-1.07e-05	0.00150547	-0.00121831	-0.00168347	-0.00582632	0.0179449	-0.00149697	-0.0276463	0.00176794	0.00313297	0.00106364	0.00549567	0.00756557	-0.00917445	0.0058453	-0.00675188	-0.00361542	-0.0143996	0.000356059	0.0795701	-0.00138545	0.00122545	0.0291842	-0.00110042	-0.00927465	0.0348147	-0.0212795	-0.00634304	0.0221577	0.00625799	0.00090062	-0.00813435	0.00292594	-0.0342312	0.00229668	0.00191391
41	7	11	-0.00339378	0.00691264	-0.00138927	-7.21e-05	-0.00329991	0.00360386	0.00290503	0.00350242	-0.0375522	0.00491458	-0.010418	0.000148502	0.000731331	-0.0175381	0.0014257	-0.000153674	-0.0065875	-0.000397955	0.0336658	0.00345363	0.0184547	0.000444892	0.0056078	-0.0107224	0.00206152	0.0129573	-0.0187714	-0.00882118	-0.0203467	-0.000832799	0.108372	-0.00359235	0.00517052	0.0319938	0.00616615	0.0164213	0.0347839	0.00682046	-0.00713432	0.0204269	-0.0242853	-0.00279867	-0.00593189	0.00127524	-0.030256	-0.0502697	0.00304964
42	14	11	8.57e-05	0.00108085	-0.00147268	-0.00127538	0.0132691	0.00841251	0.00254525	0.000692464	-0.0403662	-0.00126759	-0.00483632	2.86e-05	0.00134512	-0.00581218	0.000148073	-0.00304832	0.0223108	-0.00203427	-0.0372581	0.00159697	0.00278398	0.00143219	0.00720715	0.00941537	-0.00389623	0.00574855	-0.016381	-0.00619512	-0.0187622	0.00152651	0.109966	-0.00330033	0.00658226	0.031824	0.00470307	0.00916681	0.0387361	0.00609248	-0.00563604	0.0222153	-0.0294842	-0.00227115	-0.00582915	0.00117496	-0.0296702	-0.0458888	0.00419817
43	8	21	-0.000504909	-0.000389885	-0.00162781	-1.76e-06	0.0135874	0.00712662	0.00239577	-0.0295568	0.0767615	-0.00183419	0.000893982	0.00019588	0.0014157	-0.00218098	-0.00127422	-0.00613903	0.0194528	-0.00975316	-0.0273244	0.000913009	-0.0653853	-0.00357865	0.00949924	0.0146342	-0.00462689	-0.00461256	-0.0128057	-0.00285737	-0.0160751	0.00390196	0.0940772	0.000542419	0.0038667	0.0347673	0.00231934	-0.0100891	0.0297464	0.00376151	0.00369617	0.0186535	-0.00684922	0.00183741	-0.00621534	0.00744694	-0.0235945	-0.0156903	0.00198106
44	5	22	-0.00056013	-0.0143835	0.00013514	0.00361166	-0.0390915	-0.0371835	-0.0126165	0.0021988	-0.039078	-0.00532213	0.0224176	0.000357236	-0.00326248	0.00117101	0.0148704	0.025555	-0.021067	0.00289871	-0.0305598	-0.00354299	0.00556117	0.000511199	-0.0575935	-0.00408084	0.0452624	0.00300825	-0.000421831	0.0570948	-0.0204503	-0.00203341	-0.087039	0.092055	-0.00526465	0.14144	-0.000563379	-0.00180712	-0.0595534	-0.00268613	-0.00959592	-0.0432821	0.000265061	0.0138001	0.00612986	0.00518179	-0.0106556	0.049684	-0.00694264
45	1	12	-0.00292853	0.00312619	-0.000186868	0.00487629	0.00109825	0.0102618	0.00668615	0.000778071	-0.0463741	0.000662462	-0.00117233	-4.7e-06	0.00194046	0.000208195	0.00118664	-0.0136949	0.0326922	0.00338567	0.150469	0.00885639	0.0431335	0.00241804	0.00956096	-0.00163894	-0.00783446	-0.00670911	-0.00653291	0.008919	-0.0175347	-0.00370859	-0.101951	0.069051	-0.00462077	0.0825649	-0.00136946	-0.00371854	-0.0574833	0.0146032	-0.00423207	-0.0439182	-0.000194164	-0.00175173	0.0137145	-6.58e-05	-0.0252694	-0.0241845	-0.0147905
46	10	61	0.00236643	0.00274788	0.000692516	0.000880848	0.00857853	-0.00431978	-0.00323372	0.00238531	0.00544111	0.00190935	0.0234699	-0.000609116	-0.00418968	0.00399464	0.00127799	-0.0147868	-0.00374905	0.0164977	-0.0112667	0.00929677	0.00608258	0.00178773	0.0118426	0.0231504	-0.00254865	-0.00317045	-0.00891414	0.00186565	-0.0139885	0.00265508	-0.0416502	-0.0233897	0.00631165	-0.0657787	0.00217065	-0.00133649	0.0319686	0.0063982	0.0227311	0.0290616	0.00848335	-0.0105487	0.0156629	0.0049844	0.0394875	-0.075723	0.017734
47	11	101	0.000890039	0.00204242	0.000195177	0.00185984	0.0152774	0.00867727	0.00170566	-0.00192721	0.0337938	0.00128357	0.0061878	-1.68e-05	0.00181861	-0.00260246	-0.00193943	-0.00685534	0.0266101	-0.00238391	-0.0359261	0.00937077	0.00283403	-0.00268184	0.00990871	0.00537573	-0.00998933	-0.0083888	0.00462191	-0.00576983	0.0144933	-0.00881947	-0.015764	-0.0360642	-4.8e-05	-0.0692643	-0.00275198	0.000980703	0.0306741	0.00303385	0.00116032	0.0847841	-0.00981491	-0.00298514	-0.00358034	-0.0110497	0.024813	0.0134849	0.00207551
48	12	101	-0.00381536	0.00238843	-0.00405122	0.000825793	0.017501	0.00320987	0.00274375	-0.0286611	0.0590957	0.00108002	0.00927712	-4.94e-06	0.00337931	-0.00216511	-0.00081601	0.021062	0.00162721	0.0121642	-0.0540181	0.00909896	-0.0050438	-0.00189196	0.00966481	0.00777974	0.0205391	0.00407313	0.00618782	-0.0086691	0.0149867	-0.00690122	-0.0169152	-0.0376388	-8.59e-05	-0.0717385	-0.0022638	0.00586036	0.0322501	0.00273054	-0.00675441	0.0760616	-0.00436802	-0.0122559	-0.00215772	-0.0133443	0.0217666	0.0136561	0.00176623
49	1	52	-0.00535304	0.0028936	-0.00166318	0.00450386	0.000401858	0.00919576	0.00269504	0.000879757	-0.0458072	0.000587366	-0.00158453	-3.05e-05	0.00178084	0.00124718	0.00104792	-0.0143713	0.0241085	0.00225858	0.109264	0.00635654	0.0340705	0.000865403	0.00827249	-0.00190666	-0.00943478	-0.00885658	0.0129345	0.0100109	-0.00514997	0.000908749	-0.128555	0.0686236	-0.00250125	0.066535	-0.00111077	-0.00615221	-0.0542677	0.00572094	-0.0012591	-0.0394574	0.0106164	0.00814891	0.0188726	0.00138699	0.00300616	-0.0149899	-0.0148938
50	16	31	-0.00523526	-0.00251321	0.00130646	-0.00390683	-0.0275323	-0.00465635	0.00437026	0.00254176	-0.0395387	-0.00029245	0.0165468	-0.00134302	-0.00541661	0.00607697	-0.00413733	-0.0115159	-0.0421003	0.00797737	0.020615	-0.0118258	0.000740549	0.000987323	-0.000250933	-0.0107956	-0.00739416	-0.00999265	-0.00650879	-0.00165295	-0.0146121	-0.000492887	0.0841167	-0.00102494	0.00348275	0.0284862	0.00013059	-0.0137692	0.0355679	-0.0254096	-0.00659964	0.0183516	0.00155679	0.00379597	-0.0044718	0.00237772	-0.0348979	0.00226354	0.00234761
51	1	31	-0.00706234	-0.000152214	-0.00340202	-0.000119015	-0.000206136	0.00483646	-0.00573017	-0.00634823	-0.0512981	0.00110826	0.000478911	-9.54e-05	0.00111067	-0.00339782	0.000160088	-0.00730126	0.0188766	-0.00083057	0.0424318	0.000536211	0.0080885	-0.000483245	0.00583279	-0.00313029	-0.0103649	-0.0070009	-0.00773177	0.00254526	-0.0150147	-0.00202709	0.0652387	-0.00182637	-0.00136108	0.0257463	-0.00133256	-0.0152501	0.0222347	-0.0431772	-0.00628524	0.0178795	0.00468241	-0.00107595	-0.0142146	0.00189967	-0.0383067	0.00200346	6.44e-05
52	3	81	-0.00147558	0.00142992	-0.000908207	0.00145681	0.0144511	0.00744648	0.000894178	-0.0132922	0.0496175	-0.00168161	0.0199722	-1.77e-05	0.00185019	0.000788129	-0.00238026	-0.00154012	0.029916	-0.0020016	-0.0372479	0.010024	-0.00470289	-0.00763014	0.0100782	0.00517023	-0.0046395	-0.00407803	-0.000194742	-0.00624549	0.010699	-0.00644043	-0.0121887	-0.0495135	-0.00472918	-0.0849512	-0.00228896	-0.0027613	0.0259305	0.00152018	-0.00141069	0.0233964	0.00412189	-0.00394533	-0.00780615	-0.0186677	0.0288889	0.0395229	0.000496376
53	6	21	-0.00336477	-0.000230818	0.000117902	0.00155039	-0.0205578	-0.00220563	0.00259922	0.0031785	-0.0401607	0.00502791	-0.0463086	0.00021395	-0.0009307	-0.00263413	-0.000958789	-0.00492189	-0.0580773	0.00511753	0.0231099	0.00143855	0.00495687	0.00107186	0.000782318	-0.0198351	-0.00522793	-0.00287198	-0.0144249	-0.00290683	-0.0186671	-0.000700488	0.0957859	-0.000114983	0.00526097	0.0324729	0.00575225	0.0118702	0.0283361	0.00617799	-0.00861362	0.0213051	0.00421768	0.00418105	-0.00445994	0.00169065	-0.0322681	-0.0176153	0.00296884
54	6	91	-0.0018686	0.00142005	-0.000197399	0.00096194	-0.0176971	-0.000352075	0.00186291	0.00245315	-0.0282281	0.00145672	-0.0130609	0.000189997	-0.000874954	-0.0057248	-0.00141962	-0.00889982	-0.0295419	0.00696226	0.0279995	0.00358894	0.00329513	0.00141831	0.00127948	-0.00964905	-0.00670108	-0.00560246	0.00922951	-0.00563158	0.0212813	0.00122303	-0.00899036	-0.0354341	0.00288619	-0.0677193	-0.00380735	-0.002705	0.0296564	0.00736817	0.0134758	0.0207823	0.00266627	0.0265679	-0.0199648	-0.00415022	0.0290872	0.020794	0.00152672
55	6	31	-0.00606499	-0.000614029	-0.000167806	0.000548684	-0.0223993	-0.000919831	0.00107823	0.00296819	-0.0492446	-0.000198483	-0.0354159	0.000171965	-0.00137096	-0.00287548	-0.00286989	-0.00751315	-0.0483557	0.00308997	0.0213674	-0.00411568	0.00308408	0.000797155	0.000897383	-0.0160151	-0.00739331	-0.00643661	-0.0071899	0.000781767	-0.0154497	-0.00123899	0.0832527	-0.00158141	0.00177508	0.029486	-0.000719301	-0.00990034	0.0354826	-0.024632	-0.00909986	0.0199131	0.0026519	0.00402196	-0.00486788	0.00218569	-0.0357396	0.0025024	0.0010648
56	3	12	0.00797779	0.0032977	0.00103387	0.00276508	0.0151587	0.0110992	0.00369821	0.00307783	0.0878249	-0.00709201	0.0465463	-3.96e-06	0.00281493	0.000399194	-0.00135944	-0.00203797	0.0288505	0.00185799	-0.0555355	0.0105035	-0.00742389	-0.00127907	0.0157035	-0.00255998	-0.00395505	-0.00579049	-0.00563933	0.00609994	-0.0161024	0.00106962	-0.113998	0.0773496	-0.00472707	0.0920721	-0.00118926	-0.00216838	-0.0757116	3.86e-05	0.000442729	-0.0444047	-0.00102581	-0.0020065	0.00858421	0.00750304	-0.0195768	-0.0223527	-0.018356
57	6	51	-0.00585637	0.000125466	-9.9e-05	0.000689105	-0.0240189	-0.0020522	0.00156594	0.00291188	-0.0416186	0.00197352	-0.0360681	0.000171563	-0.00127704	-0.00396313	-0.0018873	-0.00711359	-0.0544331	0.00446147	0.0204372	-0.00717185	0.00357484	0.000838142	0.000655938	-0.0178962	-0.0065032	-0.00441092	-0.00535193	-0.00621706	-0.0120273	-0.000450433	0.0822722	-0.00285537	0.00339277	0.0248053	-0.00280112	-0.00515044	0.0250149	0.00601762	0.00228336	0.0368809	0.00467465	0.00143503	-0.00217789	0.00123387	-0.0386331	-0.0421844	0.00679676
58	6	11	-0.0040775	0.000454941	-0.0003857	0.0013223	-0.0191686	-0.00182905	0.00248814	0.00256569	-0.040998	0.00364376	-0.0364274	0.000171741	-0.00103271	-0.00886802	-0.000479768	-0.0042556	-0.0593796	0.00434966	0.0276016	-0.00401364	0.00280843	0.000908252	0.00112271	-0.0190552	-0.0036759	-0.00524105	-0.017974	-0.00777649	-0.0204912	-0.00127113	0.115079	-0.00372309	0.00733474	0.032345	0.00809598	0.0133368	0.038971	0.0057752	-0.00814278	0.0198738	-0.0116773	-0.00353886	-0.00317635	0.000157245	-0.0323455	-0.0474425	0.00329922
59	5	33	4.15e-05	-0.0186533	0.000260112	0.00269964	-0.0390406	-0.0382556	-0.0126401	0.0043937	-0.0311038	-0.00564097	0.0190648	0.000238078	-0.00300885	-0.00141382	0.0135434	0.0255305	-0.0229174	0.00170934	-0.0309699	-0.00515752	0.00493883	0.0072581	-0.0523007	-0.00284416	0.0494732	0.00223396	0.0560941	0.0160871	0.145412	0.0150972	-0.147048	-0.0110445	0.00170026	-0.0818183	0.0062515	0.00909875	-0.078664	-0.00860162	-0.00693784	-0.031097	-0.00677621	-0.0254228	0.0210528	0.000203968	0.0183211	0.0882156	-0.00285763
60	3	91	0.00367762	0.00120339	0.00161854	0.000196965	0.012794	0.00526023	-0.000713299	-0.00483894	0.0523192	0.00108889	0.00629798	-4.14e-05	0.00125862	0.000915947	-0.00152292	-0.00167835	0.0122411	-0.00529084	-0.0272487	-0.000184832	-0.00201724	-0.0030873	0.00960148	0.00567136	-0.00518337	-0.00505938	0.00644406	-0.00582324	0.0174548	-0.00817503	-0.00918309	-0.0415958	-0.00339183	-0.0715156	-0.00351934	-0.000814202	0.0282475	-0.0060208	-0.00554133	0.01782	0.00331133	7.64e-05	-0.0390031	-0.0200494	0.0217131	0.0184799	0.00115775
61	4	21	-0.00083064	-0.0112641	-0.000722066	-0.00190848	0.0213185	0.00598868	0.000776986	0.00594222	-0.0370541	-0.0399196	0.00913739	-9.79e-05	0.00131495	9.14e-05	0.00144064	0.0151321	0.00990214	-0.00407828	0.000165742	-0.00157539	0.000298901	0.000465926	0.00122433	-0.0322923	0.0120591	-0.00538381	-0.0203008	-0.000326511	-0.0197038	-0.00733489	0.0746664	-0.000848232	-0.0010144	0.0307349	-0.00757994	-0.0065558	0.0188032	0.00567927	-0.00536852	0.0177282	0.000914398	0.000871841	-0.0113677	0.0020742	-0.0330763	-0.018722	-0.000385496
62	8	91	-0.000194148	0.00128994	0.00083037	0.00032653	0.013745	0.00503688	2.87e-05	-0.0271506	0.0575391	0.000129195	9.87e-05	0.000104741	0.0015335	0.00320462	-0.00257355	-0.0110742	0.0115362	-0.0102406	-0.0299763	0.00102585	-0.0376651	-0.00632338	0.0065717	0.00419953	-0.00719124	0.00631365	0.00729301	-0.00548259	0.0176795	-0.00563961	-0.0107628	-0.0412674	-0.00140986	-0.07425	-0.0029544	0.000889206	0.0314464	-0.0153416	-0.00664436	0.0172356	-0.00158325	0.0132211	-0.0251382	-0.0176756	0.0203897	0.0188076	0.000818496
63	4	61	-0.000212996	0.00167284	-6.8e-06	0.000452883	0.0303504	0.00911438	-3.77e-05	0.0188907	-0.0241131	-0.0345996	0.0119779	-5.43e-05	0.00186601	0.000760111	0.00149327	0.0305318	0.0137896	-0.00383929	-0.000159581	0.00660691	0.0004055	0.00112854	0.00169695	-0.0305529	0.0097339	-0.0118438	-0.0155235	-0.0139874	-0.0157124	-0.00184085	-0.0337955	-0.0269661	0.00222083	-0.0628596	-0.00255215	-0.00365265	0.0220421	0.00196407	0.0246387	0.0253603	0.000319098	-0.00892204	0.0181195	0.00529664	0.0391947	-0.087342	0.00542512
64	1	91	-0.00398983	0.00148073	-0.00320515	-0.000976649	8.31e-05	0.00527095	-0.00287076	0.00711266	-0.0295241	0.000650243	-3.3e-05	-9.65e-05	0.000946362	-0.00670462	0.000304123	-0.00944701	0.010253	-0.0034042	0.0607945	-0.000871666	0.00833462	0.00100374	0.00548826	-0.00267731	-0.0101053	-0.00850897	0.00798668	-0.00920835	0.0196071	-0.00255076	-0.00651895	-0.0374274	-0.00309324	-0.062884	-0.00427242	-0.0049603	0.0185252	0.0108996	0.00596636	0.0181137	0.00284633	-0.012124	-0.0533285	-0.0101271	0.0259779	0.0204513	0.000670021
65	6	22	-0.0036245	0.00188426	0.000111069	-0.00111939	-0.018863	-0.00193713	0.00196191	0.00169665	-0.0497129	-0.00555398	-0.0808882	0.000163289	-0.00260705	0.000934514	-0.00424773	-0.0147039	-0.0618664	-0.00347099	0.0573646	-0.0176764	0.00472352	0.00118564	0.000612922	-0.000836639	-0.0078024	-0.00779274	-0.000751664	0.0313492	-0.0173619	-0.000637575	-0.0770114	0.083197	-0.00492946	0.116938	-0.0019047	-0.00366378	-0.0622463	0.00463626	-0.0099128	-0.0445404	-0.000600639	0.0116017	0.00438449	0.00466111	-0.0212292	0.0400563	-0.00838912
66	5	23	-0.000199282	-0.0206269	8.9e-06	0.00217221	-0.0399911	-0.0380071	-0.0156865	0.00382404	-0.0340162	-0.00576448	0.0184804	0.000218757	-0.00312322	-0.00160365	0.0117415	0.0245083	-0.0233151	0.00160793	-0.0313854	-0.00467395	0.00476713	0.00430915	-0.0584853	-0.00273307	0.0458263	0.00207012	0.0398413	0.0260588	0.0791637	0.00517014	-0.0759109	-0.0117868	0.00164766	-0.0547778	0.000720024	0.00146376	-0.0784448	-0.01686	-0.0165638	-0.048013	-0.000880025	0.0155298	0.0115409	-0.00185265	0.0166336	0.106411	-0.00244666
67	3	62	0.000144541	0.00293739	-0.000395011	0.00203768	0.0145562	0.00939405	0.00237561	-0.00748575	0.0640316	-0.00467399	0.0303003	-5.33e-05	0.0021239	0.00034661	-0.00152037	-0.00214061	0.024509	-0.00149318	-0.0461141	0.00872281	-0.00696497	-0.00473767	0.0135039	3.03e-05	-0.00432562	-0.0037006	0.000110512	-0.000620259	-0.0056736	0.000682418	-0.13559	0.00342389	0.00185518	-0.0525227	-0.00219405	-0.00124522	-0.069244	0.00667196	0.00260852	-0.0407798	0.00550495	0.00360759	0.0276097	0.00273403	0.0342364	-0.0529629	-0.000567151
68	8	61	-0.00223926	0.00201625	-0.00166242	0.000689693	0.0174291	0.0103691	0.00344325	-0.0554902	0.050194	-0.00328293	-0.000932849	0.000101858	0.00170209	0.00277059	-0.000329619	-0.00787642	0.0252335	-0.0104495	-0.0288474	0.00779834	-0.0665636	-0.00397334	0.0106469	0.0153217	-0.00407903	-0.0130766	-0.00884538	-0.00086047	-0.0130679	0.00268102	-0.0460189	-0.0279628	0.00442488	-0.0720207	0.00102209	-0.00346746	0.0318708	0.0116952	-0.00308304	0.024383	-0.0106887	-0.0162314	0.0118522	-0.00198208	0.0296196	-0.073638	0.0119744
69	14	52	-0.00134701	0.00254808	-0.000650052	0.00360485	0.0177735	0.00997127	0.00149532	0.00172313	-0.0478522	0.00509991	-0.0263274	-7.42e-05	0.00227354	0.00123931	-0.00142226	-0.0126306	0.0193563	0.00136128	-0.0587691	0.00584538	0.00428004	0.00082427	0.00730113	-0.00343375	-0.00954525	0.00489382	0.0128781	0.00712535	-0.00483429	0.000992964	-0.146125	0.0745019	-0.00512905	0.073472	0.00543885	0.000233344	-0.0751386	0.00341205	-0.00182267	-0.0484159	0.0309452	0.0156386	0.0116736	0.00228716	0.00332504	-0.0141955	-0.0174799
70	16	71	-0.00154318	0.00254191	-0.000129242	-0.0201193	-0.02934	-0.0119883	-9.98e-05	-0.000561887	-0.0247418	-0.000516951	0.0241591	-0.00112602	-0.0076026	0.0173131	-0.00317849	-0.0155382	-0.0750195	-0.000783975	0.0412167	-0.0423437	-0.000564569	0.000912573	-0.00103703	-0.00736691	-0.00574522	-0.00805911	-0.00367733	-0.00524739	0.00017009	-0.000738444	-0.107494	-0.038336	0.00319412	-0.115859	-0.00180321	-0.00246144	0.0218352	0.00433163	-0.00358454	0.026505	-0.00446967	-0.0293531	0.00716398	-0.00475107	0.0269868	0.105611	0.00329418
71	3	13	0.000707031	0.00320242	-0.00050335	0.00235182	0.0137065	0.00960257	0.00293129	-0.00638278	0.0701107	-0.00834955	0.0427384	-0.000110421	0.00247167	0.00020436	-0.00285436	-0.0026967	0.0326615	0.000238382	-0.0628705	0.0121022	-0.00866272	-0.00768405	0.0133098	-0.00631417	-0.00536957	-0.00619047	0.0166789	0.000481022	0.0242041	-0.0113333	-0.112521	-0.0163752	0.00292463	-0.0790716	-0.00359722	0.00152213	-0.0666938	-0.00579805	-0.00038483	-0.0476414	-0.0100562	-0.00523406	0.016292	-0.00448368	0.0167818	0.0591077	-0.00376427
72	2	13	0.00174833	0.00319882	0.00151172	0.00423964	0.00558893	0.0110729	0.00590455	0.012761	-0.0379411	-0.00106311	-0.0673168	-0.000122775	0.00162034	0.0044198	-0.00239037	-0.026153	0.0362754	0.00230421	0.095799	0.0115031	-0.0131492	0.00379356	0.00288731	-0.00517451	-0.00899643	-0.00595098	0.0208543	-9.71e-05	0.0273121	-0.00222093	-0.110779	-0.0144796	0.00122155	-0.0728429	-0.00527032	-0.00208696	-0.0625326	-0.00236786	-0.011454	-0.0534363	-0.0055781	-0.00487597	0.0173364	-0.000838564	0.0250069	0.0619132	-0.00391325
73	6	81	-0.00115344	0.00107779	0.000459679	-0.000834963	-0.0226362	-0.00305298	0.00160984	0.00111512	-0.0289821	-0.00092096	-0.0457054	8.5e-05	-0.00182517	-0.00641663	-0.00359063	-0.00991645	-0.0770808	0.00167667	0.0372912	-0.0246913	0.00378917	0.00169159	0.000412111	-0.0111805	-0.00744147	-0.00568996	-0.00017315	-0.0071861	0.0128464	-0.002331	-0.0133741	-0.0458753	-0.000961947	-0.083947	-0.00301086	-0.00359979	0.0261437	-0.00642435	0.0193316	0.0259438	0.00221861	-0.0226099	-0.00436919	-0.00778238	0.0331796	0.0425666	-3.6e-05
74	6	52	-0.00483131	0.00242177	-5.66e-05	-0.00129554	-0.0246151	-0.00351053	0.0022841	0.0020358	-0.0466566	-0.00472064	-0.0604305	0.000141267	-0.0025196	0.00270219	-0.00208578	-0.0145356	-0.0508154	-0.00107827	0.0446422	-0.0144042	0.00422058	0.000754562	0.000415767	-0.00430876	-0.00703238	-0.00690302	0.0129893	0.00848908	-0.00520651	0.000714277	-0.15503	0.070681	-0.0119793	0.074463	0.000251695	-0.00216502	-0.075569	0.00358975	-0.00302521	-0.044171	0.0186102	0.0244322	0.00740868	0.000608919	0.00251738	-0.0149241	-0.0163512
75	5	52	-0.0019448	-0.0221006	-0.000159021	0.00251666	-0.0469867	-0.0478346	-0.0184404	0.00308907	-0.0393696	-0.00573719	0.0168142	0.000240097	-0.00346754	0.000933055	-0.000924505	0.0246308	-0.019347	0.00155796	-0.0253213	-0.00383806	0.00496155	-0.0101566	-0.066927	-0.018255	0.0384162	0.00192091	0.0170937	0.0201481	-0.00642591	0.00106609	-0.170577	0.076007	-0.0181173	0.0806896	0.00511777	0.00208928	-0.0746675	0.0018338	-0.00356391	-0.0443702	0.0202617	0.0270247	0.00919153	-0.00114045	0.00152613	-0.0186591	-0.0172336
76	6	62	-0.000184402	0.00249487	0.000370647	-0.00106704	-0.0220206	-0.00332832	0.00261259	0.00125449	-0.0369107	-0.00291061	-0.0549609	9.61e-05	-0.00209698	-0.00200737	-0.00190366	-0.0126026	-0.0563887	0.00154335	0.0471198	-0.0161997	0.00442432	0.00128078	0.000657913	-0.00658199	-0.00597566	-0.00538412	0.000320722	0.00157496	-0.00657314	0.000557529	-0.141614	0.00268188	-0.00285325	-0.0507752	-0.00320772	-0.0037404	-0.0673284	0.00504318	0.0650717	-0.0442356	0.00415053	0.0137412	0.0183714	0.0011255	0.0453768	-0.056761	-0.000445684
77	14	12	-0.00181486	0.00243423	-0.000852989	0.00325916	0.0136101	0.00935672	0.00294577	-0.00129218	-0.0519153	0.00379975	-0.0358828	-0.000134659	0.0021497	-0.000533598	-0.00190578	-0.0130238	0.0235927	0.00130032	-0.0781861	0.00685321	0.00412206	-9.16e-05	0.00718984	-0.00454026	-0.00888524	0.00333248	-0.00703449	0.00496772	-0.0177321	-0.00295022	-0.119683	0.0685942	-0.0160522	0.0889006	-0.00250968	-0.00422176	-0.0790003	-0.00271618	-0.00629009	-0.0552342	-0.00257374	-0.00257025	0.00699953	-0.000813408	-0.0269322	-0.02419	-0.0254137
78	14	13	-0.000169251	0.0024259	0.000348842	0.00334367	0.013037	0.00950901	0.00275648	0.0089984	-0.0400094	0.00451131	-0.0335399	-0.000240134	0.00207689	-0.00371346	-0.00370788	-0.0136845	0.0293614	0.00105458	-0.0929626	0.0102693	0.00393037	-0.000194098	0.00614249	-0.00677496	-0.0101989	0.0029626	0.0184878	-0.000542183	0.0262502	-0.00684456	-0.117504	-0.0159017	0.000306185	-0.0761095	-0.0041943	-0.00142356	-0.0693785	-0.00618603	-0.0126932	-0.060641	-0.0122084	-0.00575773	0.0145605	-0.00201205	0.0214357	0.061039	-0.00543549
79	5	62	-0.000844128	-0.0204012	1.02e-05	0.00195956	-0.0433166	-0.0454923	-0.018287	0.00452558	-0.0328185	-0.00405701	0.0138016	0.000154481	-0.00288471	-0.00163347	-0.000467509	0.0207155	-0.0223188	0.000850331	-0.0266775	-0.00466598	0.00481365	-0.00446941	-0.0663683	-0.0206071	0.0335835	0.00175584	0.000735022	0.0124681	-0.00815947	0.000116875	-0.160665	0.00235792	-0.00473712	-0.0560168	-0.000840688	-0.0017217	-0.0645186	0.0116242	0.0698168	-0.044305	0.00432521	0.0155566	0.0224648	0.0007656	0.0366299	-0.0709862	-0.000475647
80	6	12	-0.00431527	0.00234424	-0.000148083	-0.0015719	-0.0215964	-0.00439259	0.0026555	0.00100435	-0.0500482	-0.00507751	-0.0798057	6.36e-05	-0.00286318	0.000236716	-0.00242079	-0.0143979	-0.0639106	-0.00296356	0.0565678	-0.0176486	0.00417078	0.000584293	-2.28e-05	-0.00430642	-0.00613559	-0.00722905	-0.00689456	0.00741422	-0.0178446	-0.00288943	-0.124739	0.0712262	-0.0151787	0.0923974	-0.00254595	-0.00433208	-0.0800785	0.00106811	-0.00863181	-0.0492778	-0.00110402	-0.0026262	0.00425961	-0.000470121	-0.0257139	-0.0247574	-0.018836
81	5	13	-0.00089704	-0.0280333	-0.000186183	0.00234126	-0.0428416	-0.052135	-0.0238128	0.00388717	-0.0349456	-0.00708658	0.0200184	4.01e-05	-0.00376447	-0.00269737	0.00775674	0.024875	-0.0305119	0.000449687	-0.0346199	-0.00817885	0.00483946	0.00302706	-0.0622792	-0.00806257	0.03916	0.00110225	0.0298928	0.0162664	0.0339894	-3.63e-05	-0.134577	-0.0179187	-0.000144133	-0.0874435	-0.00156535	0.00070903	-0.0631531	-0.0136193	-0.0186134	-0.0551943	-0.0103064	-0.00961109	0.0104455	-0.00212743	0.011977	0.0791989	-0.00404584
82	16	12	-0.00488247	0.00340803	-0.000115025	-0.0347356	-0.0324314	-0.014696	-0.00131887	0.000538631	-0.0412476	-0.00481782	0.0318249	-0.00143299	-0.0101736	-0.00647706	-0.00323407	-0.0217671	-0.0646251	-0.0133515	0.0480388	-0.0363295	-0.00157885	0.000315148	-0.00187553	-0.00421657	-0.00650315	-0.0120231	-0.0065621	0.00567373	-0.0177308	-0.00259092	-0.128457	0.0622898	-0.0244673	0.0872426	-0.00308501	-0.0046174	-0.0792639	0.00228509	-0.00688368	-0.045447	-0.000822246	-0.00257001	0.00376519	-0.000847913	-0.0259284	-0.0232192	-0.0248216
83	16	13	-0.001459	0.00400564	-0.000763945	-0.0318858	-0.031207	-0.0134466	-0.000801704	-0.00125604	-0.0333526	-0.00526345	0.0317119	-0.00136292	-0.00954845	0.00835373	-0.00454087	-0.0225512	-0.0711321	-0.00941637	0.0542253	-0.0432686	-0.00181388	0.00034773	-0.00173421	-0.00341698	-0.00723641	-0.0119857	0.0207848	0.00151702	0.0271964	-0.00370566	-0.120231	-0.0141132	-0.000214022	-0.073594	-0.00820936	-0.0057358	-0.0645924	0.000618911	-0.01262	-0.047702	-0.00545205	-0.0084186	0.00790614	-0.00193186	0.0209742	0.0604618	-0.00519705
84	5	12	-0.00218358	-0.0239405	-0.000309447	0.00194293	-0.0455657	-0.0545635	-0.0273998	0.00156252	-0.0420558	-0.00622148	0.0203	0.000160137	-0.00369018	-0.000224126	0.00309093	0.0234088	-0.0250541	0.00161921	-0.0317024	-0.00568121	0.00481438	-0.00987714	-0.070531	-0.0147222	0.0291841	0.00151928	-0.00933718	0.0164129	-0.0215941	-0.00600248	-0.144411	0.0784972	-0.022718	0.102935	-0.00233328	-0.00370284	-0.0766497	-0.00719935	-0.00873951	-0.049789	-0.0014127	-0.00285879	0.00542012	-0.00156415	-0.017774	-0.0316901	-0.0168422
85	6	13	-0.000879029	0.00251394	-1.85e-05	-0.00180046	-0.0216676	-0.00458419	0.00213822	-0.000277143	-0.0392892	-0.00608388	-0.0778207	-1.57e-05	-0.00296921	-0.00372593	-0.00387502	-0.0154672	-0.0800087	-0.00235069	0.0653284	-0.0259118	0.00417239	0.000928547	-7.06e-05	-0.00227126	-0.00739676	-0.00756398	0.0208477	0.00248366	0.0283271	-0.00435245	-0.120996	-0.0163773	5.97e-05	-0.0775612	-0.0067048	-0.00260747	-0.0677228	-0.00121405	-0.0168719	-0.0533189	-0.00787693	-0.00916749	0.00772884	-0.00265213	0.0197495	0.0635414	-0.00455071
Note: x refer to fragment Am, and y refer to fragment BnCp
[truncated: 7 more columns]

## Sheet: Figure 4b
Ligand	Vbur	Pm
A1C1B1	0.592498	0.72
A1C1B2	0.650828	0.68
A1C1B3	0.64713	0.79
A1C2B1	0.62083	0.77
A1C3B1	0.623002	0.63
A1C5B2	0.666249	0.64
A1C8B1	0.644737	0.84
A1C9B1	0.664933	0.5
A1C11B1	0.605025	0.72
A2C1B3	0.671363	0.39
A2C11B1	0.611297	0.86
A3C1B1	0.63175	0.83
A3C1B2	0.709735	0.58
A3C1B3	0.711447	0.39
A3C2B1	0.657322	0.92
A3C3B1	0.658772	0.93
A3C4B1	0.660851	0.92
A3C5B1	0.629047	0.93
A3C6B1	0.623276	0.79
A3C6B2	0.709828	0.46
A3C7B1	0.64865	0.72
A3C8B1	0.680372	0.63
A3C9B1	0.702921	0.55
A3C12B1	0.657368	0.88
A4C1B2	0.645727	0.85
A4C1B3	0.649314	0.89
A4C2B1	0.620591	0.52
A4C6B1	0.586004	0.51
A4C8B1	0.644719	0.86
A4C11B1	0.605089	0.83
A5C1B2	0.675206	0.06
A5C1B3	0.679958	0.08
A5C2B2	0.692392	0.69
A5C2B3	0.677646	0.48
A5C3B3	0.711715	0.55
A5C5B2	0.690709	0.26
A5C6B2	0.675713	0.17
A5C11B1	0.609416	0.76
A6C1B1	0.599009	0.56
A6C1B2	0.671467	0.12
A6C1B3	0.673977	0.04
A6C2B1	0.627376	0.6
A6C2B2	0.673325	0.49
A6C3B1	0.62977	0.59
A6C5B1	0.602264	0.57
A6C5B2	0.681927	0.3
A6C6B2	0.6758	0.25
A6C8B1	0.652051	0.37
A6C9B1	0.672382	0.6
A7C1B1	0.592504	0.7
A7C2B1	0.620638	0.81
A8C1B1	0.61563	0.9
A8C2B1	0.644393	0.69
A8C3B1	0.645779	0.93
A8C5B1	0.616905	0.82
A8C6B1	0.610621	0.45
A8C9B1	0.681175	0.52
A8C11B1	0.624126	0.85
A9C1B1	0.607663	0.78
A9C2B1	0.631016	0.82
A10C1B1	0.616666	0.82
A10C2B1	0.648749	0.83
A10C3B1	0.651049	0.85
A10C6B1	0.608519	0.68
A11C2B1	0.65749	0.92
A11C3B1	0.659127	0.95
A13C2B1	0.657368	0.9
A13C5B1	0.602823	0.88
A14C1B1	0.599015	0.69
A14C1B2	0.666942	0.2
A14C1B3	0.667041	0.17
A14C2B1	0.627341	0.78
A14C3B1	0.629548	0.72
A14C5B1	0.602829	0.77
A14C5B2	0.680156	0.44
A14C11B1	0.611437	0.77
A15C3B1	0.665009	0.97
A16C1B2	0.679207	0.07
A16C1B3	0.684035	0.07
A16C2B1	0.62963	0.76
A16C3B1	0.632012	0.64
A16C7B1	0.621244	0.41
A16C11B1	0.614383	0.79

## Sheet: Figure 4c,d,e
	Figure 4c			Figure 4d			Figure 4e
	measured Pm	predicted Pm		measured Pm	predicted Pm		measured Pm	predicted Pm
	0.97	0.785925		0.42	0.55684		0.83	0.97942
	0.95	0.881956		0.15	0.08265		0.92	0.88005
	0.93	0.87678		0.94	1.00139		0.93	0.87395
	0.93	0.820735		0.88	0.88748		0.92	0.83173
	0.93	0.919781		0.8	0.82217		0.93	0.96118
	0.92	0.864203		0.93	0.8494		0.79	0.77393
	0.92	0.809439		0.61	0.54827		0.72	0.69851
	0.92	0.869379		0.11	0.0647		0.63	0.64089
	0.9	0.915185		0.92	0.97761		0.55	0.56236
	0.9	0.809809		0.96	0.87492		0.88	0.83313
	0.89	0.622271		0.83	0.82167		0.58	0.5905
	0.88	0.834447		0.93	0.82524		0.39	0.47755
	0.88	0.766341		0.32	0.33955		0.46	0.42687
	0.86	0.758826		0.21	0.35806
	0.86	0.787783
	0.85	0.858631
	0.85	0.899382
	0.85	0.639466
	0.84	0.647919
	0.83	0.872184
	0.83	0.932618
	0.83	0.846054
	0.82	0.744367
	0.82	0.854035
	0.82	0.863736
	0.81	0.728844
	0.79	0.482408
	0.79	0.538829
	0.79	0.631749
	0.78	0.752348
	0.78	0.71415
	0.77	0.800575
	0.77	0.706328
	0.77	0.670682
	0.76	0.623633
	0.76	0.639571
	0.73	0.53523
	0.72	0.792754
	0.72	0.808557
	0.72	0.632743
	0.72	0.726727
	0.7	0.736826
	0.69	0.722131
	0.69	0.907204
	0.69	0.446046
	0.68	0.499603
	0.68	0.52068
	0.65	0.690459
	0.65	0.80023
	0.64	0.451908
	0.64	0.652148
	0.63	0.813153
	0.63	0.711547
	0.6	0.633743
	0.6	0.475083
	0.59	0.64632
	0.58	0.56323
	0.57	0.590275
	0.56	0.641725
	0.55	0.267311
	0.55	0.705543
	0.52	0.940439
	0.52	0.748543
	0.51	0.615065
	0.5	0.641915
	0.49	0.448334
	0.48	0.389854
	0.46	0.409037
	0.45	0.581829
	0.44	0.365482
	0.41	0.408111
	0.39	0.546035
	0.39	0.44848
	0.37	0.481087
	0.3	0.285075
	0.26	0.282787
	0.25	0.178577
	0.2	0.413177
	0.17	0.395982
	0.17	0.176289
	0.12	0.33277
	0.08	0.313287
	0.07	0.338598
	0.07	0.321403
	0.06	0.330482
	0.04	0.315575

## Sheet: S4.10 Pearson correlation
Feature_1	Feature_2	Pearson correlation coefficient
number_of_atoms_x	zero_point_correction_x	0.997
number_of_atoms_x	E_thermal_correction_x	0.9976
number_of_atoms_x	H_thermal_correction_x	0.9976
number_of_atoms_x	G_thermal_correction_x	0.9954
E_scf_x	E_zpe_x	1
E_scf_x	E_x	1
E_scf_x	H_x	1
E_scf_x	G_x	1
zero_point_correction_x	E_thermal_correction_x	0.9999
zero_point_correction_x	H_thermal_correction_x	0.9999
zero_point_correction_x	G_thermal_correction_x	0.9998
E_thermal_correction_x	H_thermal_correction_x	1
E_thermal_correction_x	G_thermal_correction_x	0.9995
H_thermal_correction_x	G_thermal_correction_x	0.9995
E_zpe_x	E_x	1
E_zpe_x	H_x	1
E_zpe_x	G_x	1
E_x	H_x	1
E_x	G_x	1
H_x	G_x	1
lumo_energy_x	electronegativity_x	0.9773
number_of_atoms_y	E_scf_y	0.9632
number_of_atoms_y	zero_point_correction_y	0.9954
number_of_atoms_y	E_thermal_correction_y	0.9962
number_of_atoms_y	H_thermal_correction_y	0.9962
number_of_atoms_y	G_thermal_correction_y	0.9936
number_of_atoms_y	E_zpe_y	0.9632
number_of_atoms_y	E_y	0.9632
number_of_atoms_y	H_y	0.9632
number_of_atoms_y	G_y	0.9632
electronic_spatial_extent_y	E_scf_y	0.9598
electronic_spatial_extent_y	E_zpe_y	0.9597
electronic_spatial_extent_y	E_y	0.9597
electronic_spatial_extent_y	H_y	0.9597
electronic_spatial_extent_y	G_y	0.9597
E_scf_y	E_zpe_y	1
E_scf_y	E_y	1
E_scf_y	H_y	1
E_scf_y	G_y	1
zero_point_correction_y	E_thermal_correction_y	1
zero_point_correction_y	H_thermal_correction_y	1
zero_point_correction_y	G_thermal_correction_y	0.9998
E_thermal_correction_y	H_thermal_correction_y	1
E_thermal_correction_y	G_thermal_correction_y	0.9996
H_thermal_correction_y	G_thermal_correction_y	0.9996
E_zpe_y	E_y	1
E_zpe_y	H_y	1
E_zpe_y	G_y	1
E_y	H_y	1
E_y	G_y	1
H_y	G_y	1
Frequencies_m_y	Red masses_m_y	0.9689

## Sheet: DFTdescriptor forAl ligand part
entry	R1R2_code	number_of_atoms_x	charge_x	multiplicity_x	dipole_x	electronic_spatial_extent_x	E_scf_x	zero_point_correction_x	E_thermal_correction_x	H_thermal_correction_x	G_thermal_correction_x	E_zpe_x	E_x	H_x	G_x	stoichiometry_x	converged_x	homo_energy_x	lumo_energy_x	electronegativity_x	hardness_x	VBur_m_x	VBur_max_x	VBur_min_x	Mulliken_charge_m_x	Mulliken_charge_max_x	Mulliken_charge_min_x	APT_charge_m_x	APT_charge_max_x	APT_charge_min_x	Frequencies_m_x	Frequencies_max_x	Frequencies_min_x	Red masses_m_x	Red masses_max_x	Red masses_min_x	Frc consts_m_x	Frc consts_max_x	Frc consts_min_x	IR Inten_m_x	IR Inten_max_x	IR Inten_min_x	YR3_code	number_of_atoms_y	charge_y	multiplicity_y	dipole_y	electronic_spatial_extent_y	E_scf_y
0	15	37	0	1	1.7549	3997.18	-873.196	0.321914	0.340886	0.34183	0.27641	-872.908	-872.889	-872.888	-872.953	C13H22OSi	1	-0.21699	-0.00085	0.10892	0.10807	0.481994	0.826699	0.329295	-1.5e-18	1.08543	-0.734368	2e-18	1.55958	-0.739364	1345.75	3663.85	34.4319	1.97725	6.3453	1.0343	2.22361	10.1829	0.0021	21.9525	253.112	0	31	29	0	1	0.5395	2276.64	-463.149
1	11	31	0	1	1.8385	2688.29	-543.361	0.273457	0.287927	0.288871	0.23329	-543.09	-543.076	-543.075	-543.13	C12H18O	1	-0.2028	0.01039	0.096205	0.106595	0.470135	0.772734	0.322215	3.23e-08	0.423655	-0.656475	-3.23e-08	0.436707	-0.786377	1379.7	3746.45	40.8116	2.06617	5.9918	1.0368	2.386	9.4361	0.001	16.787	138.988	0	31	29	0	1	0.5395	2276.64	-463.149
2	3	40	0	1	1.5436	4182.01	-661.268	0.359158	0.37715	0.378095	0.315712	-660.942	-660.924	-660.924	-660.986	C15H24O	1	-0.2029	0.01096	0.09597	0.10693	0.486879	0.771948	0.339994	7.5e-08	0.423722	-0.657068	7.16e-19	0.45508	-0.802469	1382.91	3746.51	40.2667	1.94877	5.7589	1.0355	2.29582	9.1996	0.0027	16.1652	185.515	0.0001	31	29	0	1	0.5395	2276.64	-463.149
3	3	40	0	1	1.5436	4182.01	-661.268	0.359158	0.37715	0.378095	0.315712	-660.942	-660.924	-660.924	-660.986	C15H24O	1	-0.2029	0.01096	0.09597	0.10693	0.486879	0.771948	0.339994	7.5e-08	0.423722	-0.657068	7.16e-19	0.45508	-0.802469	1382.91	3746.51	40.2667	1.94877	5.7589	1.0355	2.29582	9.1996	0.0027	16.1652	185.515	0.0001	51	30	0	1	1.7738	2583.38	-501.307
4	8	43	0	1	1.5389	4973.17	-775.562	0.385193	0.40154	0.402484	0.341901	-775.25	-775.234	-775.233	-775.293	C18H24O	1	-0.20116	0.01096	0.0951	0.10606	0.521483	0.794289	0.320799	1.94e-18	0.427051	-0.660546	4.65e-08	0.416944	-0.773911	1374.64	3764.56	38.3118	2.08263	6.036	1.0288	2.24628	9.7111	0.001	16.6511	168.717	0.0293	31	29	0	1	0.5395	2276.64	-463.149
5	3	40	0	1	1.5436	4182.01	-661.268	0.359158	0.37715	0.378095	0.315712	-660.942	-660.924	-660.924	-660.986	C15H24O	1	-0.2029	0.01096	0.09597	0.10693	0.486879	0.771948	0.339994	7.5e-08	0.423722	-0.657068	7.16e-19	0.45508	-0.802469	1382.91	3746.51	40.2667	1.94877	5.7589	1.0355	2.29582	9.1996	0.0027	16.1652	185.515	0.0001	21	23	0	1	1.3592	1827.06	-384.511
6	3	40	0	1	1.5436	4182.01	-661.268	0.359158	0.37715	0.378095	0.315712	-660.942	-660.924	-660.924	-660.986	C15H24O	1	-0.2029	0.01096	0.09597	0.10693	0.486879	0.771948	0.339994	7.5e-08	0.423722	-0.657068	7.16e-19	0.45508	-0.802469	1382.91	3746.51	40.2667	1.94877	5.7589	1.0355	2.29582	9.1996	0.0027	16.1652	185.515	0.0001	41	35	0	1	1.2573	3067.8	-541.875
7	11	31	0	1	1.8385	2688.29	-543.361	0.273457	0.287927	0.288871	0.23329	-543.09	-543.076	-543.075	-543.13	C12H18O	1	-0.2028	0.01039	0.096205	0.106595	0.470135	0.772734	0.322215	3.23e-08	0.423655	-0.656475	-3.23e-08	0.436707	-0.786377	1379.7	3746.45	40.8116	2.06617	5.9918	1.0368	2.386	9.4361	0.001	16.787	138.988	0	21	23	0	1	1.3592	1827.06	-384.511
8	8	43	0	1	1.5389	4973.17	-775.562	0.385193	0.40154	0.402484	0.341901	-775.25	-775.234	-775.233	-775.293	C18H24O	1	-0.20116	0.01096	0.0951	0.10606	0.521483	0.794289	0.320799	1.94e-18	0.427051	-0.660546	4.65e-08	0.416944	-0.773911	1374.64	3764.56	38.3118	2.08263	6.036	1.0288	2.24628	9.7111	0.001	16.6511	168.717	0.0293	11	20	0	1	1.9726	1602.29	-345.173
9	13	28	0	1	2.9811	3065.54	-963.627	0.236335	0.250115	0.251059	0.197138	-963.407	-963.393	-963.393	-963.446	C11H15ClO	1	-0.2137	-0.00294	0.10832	0.10538	0.483098	0.772498	0.338263	3.57e-08	0.427523	-0.650694	7.14e-08	0.448893	-0.780864	1329.99	3743.53	61.6653	2.35659	9.2928	1.0364	2.35677	10.8726	0.0072	18.6659	119.615	0.0056	21	23	0	1	1.3592	1827.06	-384.511
10	4	20	0	1	0.441	1647.66	-461.296	0.165281	0.175085	0.176029	0.130674	-461.148	-461.138	-461.137	-461.182	C8H10O2	1	-0.19218	0.00524	0.09347	0.09871	0.436639	0.636564	0.277218	5e-08	0.421168	-0.661373	-2.86e-18	0.623695	-0.993957	1343.52	3748.85	75.6006	2.47456	6.3779	1.0363	2.57041	10.7134	0.0104	33.8283	357.719	0.055	13	50	0	1	0.8548	6038.81	-888.31
11	3	40	0	1	1.5436	4182.01	-661.268	0.359158	0.37715	0.378095	0.315712	-660.942	-660.924	-660.924	-660.986	C15H24O	1	-0.2029	0.01096	0.09597	0.10693	0.486879	0.771948	0.339994	7.5e-08	0.423722	-0.657068	7.16e-19	0.45508	-0.802469	1382.91	3746.51	40.2667	1.94877	5.7589	1.0355	2.29582	9.1996	0.0027	16.1652	185.515	0.0001	121	49	0	1	2.0095	7244.53	-925.173
12	13	28	0	1	2.9811	3065.54	-963.627	0.236335	0.250115	0.251059	0.197138	-963.407	-963.393	-963.393	-963.446	C11H15ClO	1	-0.2137	-0.00294	0.10832	0.10538	0.483098	0.772498	0.338263	3.57e-08	0.427523	-0.650694	7.14e-08	0.448893	-0.780864	1329.99	3743.53	61.6653	2.35659	9.2928	1.0364	2.35677	10.8726	0.0072	18.6659	119.615	0.0056	51	30	0	1	1.7738	2583.38	-501.307
13	2	19	0	1	1.5729	1194.47	-386.099	0.16045	0.169295	0.170239	0.127355	-385.951	-385.942	-385.941	-385.984	C8H10O	1	-0.20939	0.01106	0.099165	0.110225	0.434931	0.635463	0.328666	-1.05e-07	0.423626	-0.653218	5.26e-08	0.470381	-0.759082	1380.97	3746.15	125.523	2.30536	6.4073	1.035	2.57291	10.5073	0.0109	20.2822	156.736	0.0036	111	40	0	1	3.7987	5495.2	-807.143
14	4	20	0	1	0.441	1647.66	-461.296	0.165281	0.175085	0.176029	0.130674	-461.148	-461.138	-461.137	-461.182	C8H10O2	1	-0.19218	0.00524	0.09347	0.09871	0.436639	0.636564	0.277218	5e-08	0.421168	-0.661373	-2.86e-18	0.623695	-0.993957	1343.52	3748.85	75.6006	2.47456	6.3779	1.0363	2.57041	10.7134	0.0104	33.8283	357.719	0.055	81	34	0	1	1.2689	4897.36	-728.812
15	10	26	0	1	1.6732	3074.65	-577.858	0.212867	0.224499	0.225443	0.175092	-577.65	-577.638	-577.637	-577.687	C13H12O	1	-0.2092	-0.02003	0.114615	0.094585	0.466201	0.688405	0.328037	7.69e-08	0.39717	-0.616668	3.85e-08	0.438985	-0.742502	1297.75	3645.61	60.158	2.61548	6.2605	1.037	2.51653	9.7117	0.0083	15.1425	168.569	0.0295	31	29	0	1	0.5395	2276.64	-463.149
16	8	43	0	1	1.5389	4973.17	-775.562	0.385193	0.40154	0.402484	0.341901	-775.25	-775.234	-775.233	-775.293	C18H24O	1	-0.20116	0.01096	0.0951	0.10606	0.521483	0.794289	0.320799	1.94e-18	0.427051	-0.660546	4.65e-08	0.416944	-0.773911	1374.64	3764.56	38.3118	2.08263	6.036	1.0288	2.24628	9.7111	0.001	16.6511	168.717	0.0293	111	40	0	1	3.7987	5495.2	-807.143
17	4	20	0	1	0.441	1647.66	-461.296	0.165281	0.175085	0.176029	0.130674	-461.148	-461.138	-461.137	-461.182	C8H10O2	1	-0.19218	0.00524	0.09347	0.09871	0.436639	0.636564	0.277218	5e-08	0.421168	-0.661373	-2.86e-18	0.623695	-0.993957	1343.52	3748.85	75.6006	2.47456	6.3779	1.0363	2.57041	10.7134	0.0104	33.8283	357.719	0.055	12	30	0	1	1.1465	2008.66	-426.342
18	1	16	0	1	1.6632	909.431	-346.782	0.132649	0.139772	0.140716	0.101736	-346.66	-346.653	-346.652	-346.691	C7H8O	1	-0.21357	0.00638	0.103595	0.109975	0.429525	0.637036	0.327093	0	0.423262	-0.653277	-6.25e-08	0.55236	-0.77996	1386.34	3744.05	170.911	2.35076	6.5433	1.042	2.6286	9.9266	0.0239	23.8428	148.565	0.0029	81	34	0	1	1.2689	4897.36	-728.812
19	3	40	0	1	1.5436	4182.01	-661.268	0.359158	0.37715	0.378095	0.315712	-660.942	-660.924	-660.924	-660.986	C15H24O	1	-0.2029	0.01096	0.09597	0.10693	0.486879	0.771948	0.339994	7.5e-08	0.423722	-0.657068	7.16e-19	0.45508	-0.802469	1382.91	3746.51	40.2667	1.94877	5.7589	1.0355	2.29582	9.1996	0.0027	16.1652	185.515	0.0001	11	20	0	1	1.9726	1602.29	-345.173
20	4	20	0	1	0.441	1647.66	-461.296	0.165281	0.175085	0.176029	0.130674	-461.148	-461.138	-461.137	-461.182	C8H10O2	1	-0.19218	0.00524	0.09347	0.09871	0.436639	0.636564	0.277218	5e-08	0.421168	-0.661373	-2.86e-18	0.623695	-0.993957	1343.52	3748.85	75.6006	2.47456	6.3779	1.0363	2.57041	10.7134	0.0104	33.8283	357.719	0.055	111	40	0	1	3.7987	5495.2	-807.143
21	10	26	0	1	1.6732	3074.65	-577.858	0.212867	0.224499	0.225443	0.175092	-577.65	-577.638	-577.637	-577.687	C13H12O	1	-0.2092	-0.02003	0.114615	0.094585	0.466201	0.688405	0.328037	7.69e-08	0.39717	-0.616668	3.85e-08	0.438985	-0.742502	1297.75	3645.61	60.158	2.61548	6.2605	1.037	2.51653	9.7117	0.0083	15.1425	168.569	0.0295	21	23	0	1	1.3592	1827.06	-384.511
22	9	34	0	1	1.4096	3376.35	-582.654	0.30206	0.317143	0.318087	0.260956	-582.38	-582.365	-582.364	-582.421	C13H20O	1	-0.20277	0.00911	0.09683	0.10594	0.462474	0.712712	0.338892	2.94e-08	0.42286	-0.659563	5.88e-08	0.46573	-0.795879	1381.09	3751.65	-4.1426	1.98571	6.0202	1.0351	2.32875	9.7019	0	16.9346	114.871	0.0023	21	23	0	1	1.3592	1827.06	-384.511
23	10	26	0	1	1.6732	3074.65	-577.858	0.212867	0.224499	0.225443	0.175092	-577.65	-577.638	-577.637	-577.687	C13H12O	1	-0.2092	-0.02003	0.114615	0.094585	0.466201	0.688405	0.328037	7.69e-08	0.39717	-0.616668	3.85e-08	0.438985	-0.742502	1297.75	3645.61	60.158	2.61548	6.2605	1.037	2.51653	9.7117	0.0083	15.1425	168.569	0.0295	11	20	0	1	1.9726	1602.29	-345.173
24	8	43	0	1	1.5389	4973.17	-775.562	0.385193	0.40154	0.402484	0.341901	-775.25	-775.234	-775.233	-775.293	C18H24O	1	-0.20116	0.01096	0.0951	0.10606	0.521483	0.794289	0.320799	1.94e-18	0.427051	-0.660546	4.65e-08	0.416944	-0.773911	1374.64	3764.56	38.3118	2.08263	6.036	1.0288	2.24628	9.7111	0.001	16.6511	168.717	0.0293	51	30	0	1	1.7738	2583.38	-501.307
25	7	16	0	1	2.4851	1594.19	-806.379	0.123051	0.131433	0.132377	0.0898	-806.267	-806.258	-806.257	-806.3	C7H7ClO	1	-0.21726	-0.00681	0.112035	0.105225	0.447451	0.637351	0.337948	-6.25e-08	0.426796	-0.649557	-1.25e-07	0.56245	-0.809202	1286.03	3741.42	121.414	2.92939	14.3804	1.0415	2.55937	10.2632	0.0187	26.734	236.069	0.0252	21	23	0	1	1.3592	1827.06	-384.511
26	1	16	0	1	1.6632	909.431	-346.782	0.132649	0.139772	0.140716	0.101736	-346.66	-346.653	-346.652	-346.691	C7H8O	1	-0.21357	0.00638	0.103595	0.109975	0.429525	0.637036	0.327093	0	0.423262	-0.653277	-6.25e-08	0.55236	-0.77996	1386.34	3744.05	170.911	2.35076	6.5433	1.042	2.6286	9.9266	0.0239	23.8428	148.565	0.0029	13	50	0	1	0.8548	6038.81	-888.31
27	3	40	0	1	1.5436	4182.01	-661.268	0.359158	0.37715	0.378095	0.315712	-660.942	-660.924	-660.924	-660.986	C15H24O	1	-0.2029	0.01096	0.09597	0.10693	0.486879	0.771948	0.339994	7.5e-08	0.423722	-0.657068	7.16e-19	0.45508	-0.802469	1382.91	3746.51	40.2667	1.94877	5.7589	1.0355	2.29582	9.1996	0.0027	16.1652	185.515	0.0001	61	24	0	1	3.4031	2214.19	-497.68
28	16	16	0	1	1.2969	3604.84	-5488.65	0.11388	0.123681	0.124626	0.076666	-5488.54	-5488.53	-5488.53	-5488.58	C7H6Br2O	1	-0.23113	-0.03364	0.132385	0.098745	0.468244	0.63798	0.334802	6.25e-08	0.379558	-0.611455	1.88e-07	0.372092	-0.76084	1190.18	3595.34	113.074	3.90147	21.8312	1.0363	2.50754	10.9686	0.0144	27.9957	161.653	0	111	40	0	1	3.7987	5495.2	-807.143
29	9	34	0	1	1.4096	3376.35	-582.654	0.30206	0.317143	0.318087	0.260956	-582.38	-582.365	-582.364	-582.421	C13H20O	1	-0.20277	0.00911	0.09683	0.10594	0.462474	0.712712	0.338892	2.94e-08	0.42286	-0.659563	5.88e-08	0.46573	-0.795879	1381.09	3751.65	-4.1426	1.98571	6.0202	1.0351	2.32875	9.7019	0	16.9346	114.871	0.0023	11	20	0	1	1.9726	1602.29	-345.173
30	14	22	0	1	1.6354	1597.86	-425.415	0.187881	0.198671	0.199615	0.151506	-425.241	-425.23	-425.229	-425.278	C9H12O	1	-0.20227	0.01165	0.09531	0.10696	0.436295	0.636249	0.320013	-4.55e-08	0.422541	-0.655808	-4.55e-08	0.461124	-0.784674	1374.51	3747.05	30.3622	2.20284	6.1568	1.037	2.49692	9.9999	0.0006	19.4013	156.382	0.0182	21	23	0	1	1.3592	1827.06	-384.511
31	1	16	0	1	1.6632	909.431	-346.782	0.132649	0.139772	0.140716	0.101736	-346.66	-346.653	-346.652	-346.691	C7H8O	1	-0.21357	0.00638	0.103595	0.109975	0.429525	0.637036	0.327093	0	0.423262	-0.653277	-6.25e-08	0.55236	-0.77996	1386.34	3744.05	170.911	2.35076	6.5433	1.042	2.6286	9.9266	0.0239	23.8428	148.565	0.0029	21	23	0	1	1.3592	1827.06	-384.511
32	14	22	0	1	1.6354	1597.86	-425.415	0.187881	0.198671	0.199615	0.151506	-425.241	-425.23	-425.229	-425.278	C9H12O	1	-0.20227	0.01165	0.09531	0.10696	0.436295	0.636249	0.320013	-4.55e-08	0.422541	-0.655808	-4.55e-08	0.461124	-0.784674	1374.51	3747.05	30.3622	2.20284	6.1568	1.037	2.49692	9.9999	0.0006	19.4013	156.382	0.0182	111	40	0	1	3.7987	5495.2	-807.143
33	14	22	0	1	1.6354	1597.86	-425.415	0.187881	0.198671	0.199615	0.151506	-425.241	-425.23	-425.229	-425.278	C9H12O	1	-0.20227	0.01165	0.09531	0.10696	0.436295	0.636249	0.320013	-4.55e-08	0.422541	-0.655808	-4.55e-08	0.461124	-0.784674	1374.51	3747.05	30.3622	2.20284	6.1568	1.037	2.49692	9.9999	0.0006	19.4013	156.382	0.0182	51	30	0	1	1.7738	2583.38	-501.307
34	5	21	0	1	4.8116	2259.98	-590.589	0.163296	0.174626	0.17557	0.126009	-590.456	-590.445	-590.444	-590.494	C8H9NO3	1	-0.23727	-0.07662	0.156945	0.080325	0.454097	0.634991	0.335824	4.76e-08	0.434175	-0.63409	-4.76e-08	1.48616	-0.860555	1257.52	3730.72	52.3731	3.50339	12.639	1.0372	3.00895	16.8675	0.0109	40.2947	718.435	0.0144	111	40	0	1	3.7987	5495.2	-807.143
35	16	16	0	1	1.2969	3604.84	-5488.65	0.11388	0.123681	0.124626	0.076666	-5488.54	-5488.53	-5488.53	-5488.58	C7H6Br2O	1	-0.23113	-0.03364	0.132385	0.098745	0.468244	0.63798	0.334802	6.25e-08	0.379558	-0.611455	1.88e-07	0.372092	-0.76084	1190.18	3595.34	113.074	3.90147	21.8312	1.0363	2.50754	10.9686	0.0144	27.9957	161.653	0	21	23	0	1	1.3592	1827.06	-384.511
36	14	22	0	1	1.6354	1597.86	-425.415	0.187881	0.198671	0.199615	0.151506	-425.241	-425.23	-425.229	-425.278	C9H12O	1	-0.20227	0.01165	0.09531	0.10696	0.436295	0.636249	0.320013	-4.55e-08	0.422541	-0.655808	-4.55e-08	0.461124	-0.784674	1374.51	3747.05	30.3622	2.20284	6.1568	1.037	2.49692	9.9999	0.0006	19.4013	156.382	0.0182	101	40	0	1	3.2463	5259.62	-807.408
37	1	16	0	1	1.6632	909.431	-346.782	0.132649	0.139772	0.140716	0.101736	-346.66	-346.653	-346.652	-346.691	C7H8O	1	-0.21357	0.00638	0.103595	0.109975	0.429525	0.637036	0.327093	0	0.423262	-0.653277	-6.25e-08	0.55236	-0.77996	1386.34	3744.05	170.911	2.35076	6.5433	1.042	2.6286	9.9266	0.0239	23.8428	148.565	0.0029	111	40	0	1	3.7987	5495.2	-807.143
38	1	16	0	1	1.6632	909.431	-346.782	0.132649	0.139772	0.140716	0.101736	-346.66	-346.653	-346.652	-346.691	C7H8O	1	-0.21357	0.00638	0.103595	0.109975	0.429525	0.637036	0.327093	0	0.423262	-0.653277	-6.25e-08	0.55236	-0.77996	1386.34	3744.05	170.911	2.35076	6.5433	1.042	2.6286	9.9266	0.0239	23.8428	148.565	0.0029	11	20	0	1	1.9726	1602.29	-345.173
39	3	40	0	1	1.5436	4182.01	-661.268	0.359158	0.37715	0.378095	0.315712	-660.942	-660.924	-660.924	-660.986	C15H24O	1	-0.2029	0.01096	0.09597	0.10693	0.486879	0.771948	0.339994	7.5e-08	0.423722	-0.657068	7.16e-19	0.45508	-0.802469	1382.91	3746.51	40.2667	1.94877	5.7589	1.0355	2.29582	9.1996	0.0027	16.1652	185.515	0.0001	71	30	0	1	3.0344	3711.6	-651.421
40	14	22	0	1	1.6354	1597.86	-425.415	0.187881	0.198671	0.199615	0.151506	-425.241	-425.23	-425.229	-425.278	C9H12O	1	-0.20227	0.01165	0.09531	0.10696	0.436295	0.636249	0.320013	-4.55e-08	0.422541	-0.655808	-4.55e-08	0.461124	-0.784674	1374.51	3747.05	30.3622	2.20284	6.1568	1.037	2.49692	9.9999	0.0006	19.4013	156.382	0.0182	31	29	0	1	0.5395	2276.64	-463.149
41	7	16	0	1	2.4851	1594.19	-806.379	0.123051	0.131433	0.132377	0.0898	-806.267	-806.258	-806.257	-806.3	C7H7ClO	1	-0.21726	-0.00681	0.112035	0.105225	0.447451	0.637351	0.337948	-6.25e-08	0.426796	-0.649557	-1.25e-07	0.56245	-0.809202	1286.03	3741.42	121.414	2.92939	14.3804	1.0415	2.55937	10.2632	0.0187	26.734	236.069	0.0252	11	20	0	1	1.9726	1602.29	-345.173
42	14	22	0	1	1.6354	1597.86	-425.415	0.187881	0.198671	0.199615	0.151506	-425.241	-425.23	-425.229	-425.278	C9H12O	1	-0.20227	0.01165	0.09531	0.10696	0.436295	0.636249	0.320013	-4.55e-08	0.422541	-0.655808	-4.55e-08	0.461124	-0.784674	1374.51	3747.05	30.3622	2.20284	6.1568	1.037	2.49692	9.9999	0.0006	19.4013	156.382	0.0182	11	20	0	1	1.9726	1602.29	-345.173
43	8	43	0	1	1.5389	4973.17	-775.562	0.385193	0.40154	0.402484	0.341901	-775.25	-775.234	-775.233	-775.293	C18H24O	1	-0.20116	0.01096	0.0951	0.10606	0.521483	0.794289	0.320799	1.94e-18	0.427051	-0.660546	4.65e-08	0.416944	-0.773911	1374.64	3764.56	38.3118	2.08263	6.036	1.0288	2.24628	9.7111	0.001	16.6511	168.717	0.0293	21	23	0	1	1.3592	1827.06	-384.511
44	5	21	0	1	4.8116	2259.98	-590.589	0.163296	0.174626	0.17557	0.126009	-590.456	-590.445	-590.444	-590.494	C8H9NO3	1	-0.23727	-0.07662	0.156945	0.080325	0.454097	0.634991	0.335824	4.76e-08	0.434175	-0.63409	-4.76e-08	1.48616	-0.860555	1257.52	3730.72	52.3731	3.50339	12.639	1.0372	3.00895	16.8675	0.0109	40.2947	718.435	0.0144	22	33	0	1	0.4379	2026.46	-465.641
45	1	16	0	1	1.6632	909.431	-346.782	0.132649	0.139772	0.140716	0.101736	-346.66	-346.653	-346.652	-346.691	C7H8O	1	-0.21357	0.00638	0.103595	0.109975	0.429525	0.637036	0.327093	0	0.423262	-0.653277	-6.25e-08	0.55236	-0.77996	1386.34	3744.05	170.911	2.35076	6.5433	1.042	2.6286	9.9266	0.0239	23.8428	148.565	0.0029	12	30	0	1	1.1465	2008.66	-426.342
46	10	26	0	1	1.6732	3074.65	-577.858	0.212867	0.224499	0.225443	0.175092	-577.65	-577.638	-577.637	-577.687	C13H12O	1	-0.2092	-0.02003	0.114615	0.094585	0.466201	0.688405	0.328037	7.69e-08	0.39717	-0.616668	3.85e-08	0.438985	-0.742502	1297.75	3645.61	60.158	2.61548	6.2605	1.037	2.51653	9.7117	0.0083	15.1425	168.569	0.0295	61	24	0	1	3.4031	2214.19	-497.68
47	11	31	0	1	1.8385	2688.29	-543.361	0.273457	0.287927	0.288871	0.23329	-543.09	-543.076	-543.075	-543.13	C12H18O	1	-0.2028	0.01039	0.096205	0.106595	0.470135	0.772734	0.322215	3.23e-08	0.423655	-0.656475	-3.23e-08	0.436707	-0.786377	1379.7	3746.45	40.8116	2.06617	5.9918	1.0368	2.386	9.4361	0.001	16.787	138.988	0	101	40	0	1	3.2463	5259.62	-807.408
48	12	54	0	1	1.6747	9714.78	-1044.73	0.465238	0.489439	0.490383	0.411739	-1044.31	-1044.29	-1044.29	-1044.37	C25H28O	1	-0.20106	-0.00642	0.10374	0.09732	0.509602	0.825205	0.326227	3.7e-08	0.422821	-0.668224	-3.7e-08	0.46714	-0.87116	1309.08	3663.89	19.0857	2.35568	6.1991	1.0354	2.38415	9.51	0.0009	14.0746	404.986	0.0168	101	40	0	1	3.2463	5259.62	-807.408
49	1	16	0	1	1.6632	909.431	-346.782	0.132649	0.139772	0.140716	0.101736	-346.66	-346.653	-346.652	-346.691	C7H8O	1	-0.21357	0.00638	0.103595	0.109975	0.429525	0.637036	0.327093	0	0.423262	-0.653277	-6.25e-08	0.55236	-0.77996	1386.34	3744.05	170.911	2.35076	6.5433	1.042	2.6286	9.9266	0.0239	23.8428	148.565	0.0029	52	40	0	1	1.0612	3231.95	-582.304
50	16	16	0	1	1.2969	3604.84	-5488.65	0.11388	0.123681	0.124626	0.076666	-5488.54	-5488.53	-5488.53	-5488.58	C7H6Br2O	1	-0.23113	-0.03364	0.132385	0.098745	0.468244	0.63798	0.334802	6.25e-08	0.379558	-0.611455	1.88e-07	0.372092	-0.76084	1190.18	3595.34	113.074	3.90147	21.8312	1.0363	2.50754	10.9686	0.0144	27.9957	161.653	0	31	29	0	1	0.5395	2276.64	-463.149
51	1	16	0	1	1.6632	909.431	-346.782	0.132649	0.139772	0.140716	0.101736	-346.66	-346.653	-346.652	-346.691	C7H8O	1	-0.21357	0.00638	0.103595	0.109975	0.429525	0.637036	0.327093	0	0.423262	-0.653277	-6.25e-08	0.55236	-0.77996	1386.34	3744.05	170.911	2.35076	6.5433	1.042	2.6286	9.9266	0.0239	23.8428	148.565	0.0029	31	29	0	1	0.5395	2276.64	-463.149
52	3	40	0	1	1.5436	4182.01	-661.268	0.359158	0.37715	0.378095	0.315712	-660.942	-660.924	-660.924	-660.986	C15H24O	1	-0.2029	0.01096	0.09597	0.10693	0.486879	0.771948	0.339994	7.5e-08	0.423722	-0.657068	7.16e-19	0.45508	-0.802469	1382.91	3746.51	40.2667	1.94877	5.7589	1.0355	2.29582	9.1996	0.0027	16.1652	185.515	0.0001	81	34	0	1	1.2689	4897.36	-728.812
53	6	16	0	1	1.5768	2212.81	-1265.98	0.113623	0.123157	0.124101	0.078363	-1265.87	-1265.86	-1265.86	-1265.91	C7H6Cl2O	1	-0.22668	-0.01829	0.122485	0.104195	0.464753	0.632316	0.335746	-1.25e-07	0.430113	-0.637419	-6.25e-08	0.423987	-0.778538	1187.5	3685.7	114.09	3.90472	17.4213	1.037	2.53334	10.7797	0.0152	29.3602	166.636	0.0052	21	23	0	1	1.3592	1827.06	-384.511
54	6	16	0	1	1.5768	2212.81	-1265.98	0.113623	0.123157	0.124101	0.078363	-1265.87	-1265.86	-1265.86	-1265.91	C7H6Cl2O	1	-0.22668	-0.01829	0.122485	0.104195	0.464753	0.632316	0.335746	-1.25e-07	0.430113	-0.637419	-6.25e-08	0.423987	-0.778538	1187.5	3685.7	114.09	3.90472	17.4213	1.037	2.53334	10.7797	0.0152	29.3602	166.636	0.0052	91	40	0	1	2.165	5473.76	-807.451
55	6	16	0	1	1.5768	2212.81	-1265.98	0.113623	0.123157	0.124101	0.078363	-1265.87	-1265.86	-1265.86	-1265.91	C7H6Cl2O	1	-0.22668	-0.01829	0.122485	0.104195	0.464753	0.632316	0.335746	-1.25e-07	0.430113	-0.637419	-6.25e-08	0.423987	-0.778538	1187.5	3685.7	114.09	3.90472	17.4213	1.037	2.53334	10.7797	0.0152	29.3602	166.636	0.0052	31	29	0	1	0.5395	2276.64	-463.149
56	3	40	0	1	1.5436	4182.01	-661.268	0.359158	0.37715	0.378095	0.315712	-660.942	-660.924	-660.924	-660.986	C15H24O	1	-0.2029	0.01096	0.09597	0.10693	0.486879	0.771948	0.339994	7.5e-08	0.423722	-0.657068	7.16e-19	0.45508	-0.802469	1382.91	3746.51	40.2667	1.94877	5.7589	1.0355	2.29582	9.1996	0.0027	16.1652	185.515	0.0001	12	30	0	1	1.1465	2008.66	-426.342
57	6	16	0	1	1.5768	2212.81	-1265.98	0.113623	0.123157	0.124101	0.078363	-1265.87	-1265.86	-1265.86	-1265.91	C7H6Cl2O	1	-0.22668	-0.01829	0.122485	0.104195	0.464753	0.632316	0.335746	-1.25e-07	0.430113	-0.637419	-6.25e-08	0.423987	-0.778538	1187.5	3685.7	114.09	3.90472	17.4213	1.037	2.53334	10.7797	0.0152	29.3602	166.636	0.0052	51	30	0	1	1.7738	2583.38	-501.307
58	6	16	0	1	1.5768	2212.81	-1265.98	0.113623	0.123157	0.124101	0.078363	-1265.87	-1265.86	-1265.86	-1265.91	C7H6Cl2O	1	-0.22668	-0.01829	0.122485	0.104195	0.464753	0.632316	0.335746	-1.25e-07	0.430113	-0.637419	-6.25e-08	0.423987	-0.778538	1187.5	3685.7	114.09	3.90472	17.4213	1.037	2.53334	10.7797	0.0152	29.3602	166.636	0.0052	11	20	0	1	1.9726	1602.29	-345.173
59	5	21	0	1	4.8116	2259.98	-590.589	0.163296	0.174626	0.17557	0.126009	-590.456	-590.445	-590.444	-590.494	C8H9NO3	1	-0.23727	-0.07662	0.156945	0.080325	0.454097	0.634991	0.335824	4.76e-08	0.434175	-0.63409	-4.76e-08	1.48616	-0.860555	1257.52	3730.72	52.3731	3.50339	12.639	1.0372	3.00895	16.8675	0.0109	40.2947	718.435	0.0144	33	59	0	1	0.8851	12392.6	-1006.38
60	3	40	0	1	1.5436	4182.01	-661.268	0.359158	0.37715	0.378095	0.315712	-660.942	-660.924	-660.924	-660.986	C15H24O	1	-0.2029	0.01096	0.09597	0.10693	0.486879	0.771948	0.339994	7.5e-08	0.423722	-0.657068	7.16e-19	0.45508	-0.802469	1382.91	3746.51	40.2667	1.94877	5.7589	1.0355	2.29582	9.1996	0.0027	16.1652	185.515	0.0001	91	40	0	1	2.165	5473.76	-807.451
61	4	20	0	1	0.441	1647.66	-461.296	0.165281	0.175085	0.176029	0.130674	-461.148	-461.138	-461.137	-461.182	C8H10O2	1	-0.19218	0.00524	0.09347	0.09871	0.436639	0.636564	0.277218	5e-08	0.421168	-0.661373	-2.86e-18	0.623695	-0.993957	1343.52	3748.85	75.6006	2.47456	6.3779	1.0363	2.57041	10.7134	0.0104	33.8283	357.719	0.055	21	23	0	1	1.3592	1827.06	-384.511
62	8	43	0	1	1.5389	4973.17	-775.562	0.385193	0.40154	0.402484	0.341901	-775.25	-775.234	-775.233	-775.293	C18H24O	1	-0.20116	0.01096	0.0951	0.10606	0.521483	0.794289	0.320799	1.94e-18	0.427051	-0.660546	4.65e-08	0.416944	-0.773911	1374.64	3764.56	38.3118	2.08263	6.036	1.0288	2.24628	9.7111	0.001	16.6511	168.717	0.0293	91	40	0	1	2.165	5473.76	-807.451
63	4	20	0	1	0.441	1647.66	-461.296	0.165281	0.175085	0.176029	0.130674	-461.148	-461.138	-461.137	-461.182	C8H10O2	1	-0.19218	0.00524	0.09347	0.09871	0.436639	0.636564	0.277218	5e-08	0.421168	-0.661373	-2.86e-18	0.623695	-0.993957	1343.52	3748.85	75.6006	2.47456	6.3779	1.0363	2.57041	10.7134	0.0104	33.8283	357.719	0.055	61	24	0	1	3.4031	2214.19	-497.68
64	1	16	0	1	1.6632	909.431	-346.782	0.132649	0.139772	0.140716	0.101736	-346.66	-346.653	-346.652	-346.691	C7H8O	1	-0.21357	0.00638	0.103595	0.109975	0.429525	0.637036	0.327093	0	0.423262	-0.653277	-6.25e-08	0.55236	-0.77996	1386.34	3744.05	170.911	2.35076	6.5433	1.042	2.6286	9.9266	0.0239	23.8428	148.565	0.0029	91	40	0	1	2.165	5473.76	-807.451
65	6	16	0	1	1.5768	2212.81	-1265.98	0.113623	0.123157	0.124101	0.078363	-1265.87	-1265.86	-1265.86	-1265.91	C7H6Cl2O	1	-0.22668	-0.01829	0.122485	0.104195	0.464753	0.632316	0.335746	-1.25e-07	0.430113	-0.637419	-6.25e-08	0.423987	-0.778538	1187.5	3685.7	114.09	3.90472	17.4213	1.037	2.53334	10.7797	0.0152	29.3602	166.636	0.0052	22	33	0	1	0.4379	2026.46	-465.641
66	5	21	0	1	4.8116	2259.98	-590.589	0.163296	0.174626	0.17557	0.126009	-590.456	-590.445	-590.444	-590.494	C8H9NO3	1	-0.23727	-0.07662	0.156945	0.080325	0.454097	0.634991	0.335824	4.76e-08	0.434175	-0.63409	-4.76e-08	1.48616	-0.860555	1257.52	3730.72	52.3731	3.50339	12.639	1.0372	3.00895	16.8675	0.0109	40.2947	718.435	0.0144	23	53	0	1	0.6076	8844.56	-927.636
67	3	40	0	1	1.5436	4182.01	-661.268	0.359158	0.37715	0.378095	0.315712	-660.942	-660.924	-660.924	-660.986	C15H24O	1	-0.2029	0.01096	0.09597	0.10693	0.486879	0.771948	0.339994	7.5e-08	0.423722	-0.657068	7.16e-19	0.45508	-0.802469	1382.91	3746.51	40.2667	1.94877	5.7589	1.0355	2.29582	9.1996	0.0027	16.1652	185.515	0.0001	62	34	0	1	0.9958	3113.51	-578.782
68	8	43	0	1	1.5389	4973.17	-775.562	0.385193	0.40154	0.402484	0.341901	-775.25	-775.234	-775.233	-775.293	C18H24O	1	-0.20116	0.01096	0.0951	0.10606	0.521483	0.794289	0.320799	1.94e-18	0.427051	-0.660546	4.65e-08	0.416944	-0.773911	1374.64	3764.56	38.3118	2.08263	6.036	1.0288	2.24628	9.7111	0.001	16.6511	168.717	0.0293	61	24	0	1	3.4031	2214.19	-497.68
69	14	22	0	1	1.6354	1597.86	-425.415	0.187881	0.198671	0.199615	0.151506	-425.241	-425.23	-425.229	-425.278	C9H12O	1	-0.20227	0.01165	0.09531	0.10696	0.436295	0.636249	0.320013	-4.55e-08	0.422541	-0.655808	-4.55e-08	0.461124	-0.784674	1374.51	3747.05	30.3622	2.20284	6.1568	1.037	2.49692	9.9999	0.0006	19.4013	156.382	0.0182	52	40	0	1	1.0612	3231.95	-582.304
70	16	16	0	1	1.2969	3604.84	-5488.65	0.11388	0.123681	0.124626	0.076666	-5488.54	-5488.53	-5488.53	-5488.58	C7H6Br2O	1	-0.23113	-0.03364	0.132385	0.098745	0.468244	0.63798	0.334802	6.25e-08	0.379558	-0.611455	1.88e-07	0.372092	-0.76084	1190.18	3595.34	113.074	3.90147	21.8312	1.0363	2.50754	10.9686	0.0144	27.9957	161.653	0	71	30	0	1	3.0344	3711.6	-651.421
71	3	40	0	1	1.5436	4182.01	-661.268	0.359158	0.37715	0.378095	0.315712	-660.942	-660.924	-660.924	-660.986	C15H24O	1	-0.2029	0.01096	0.09597	0.10693	0.486879	0.771948	0.339994	7.5e-08	0.423722	-0.657068	7.16e-19	0.45508	-0.802469	1382.91	3746.51	40.2667	1.94877	5.7589	1.0355	2.29582	9.1996	0.0027	16.1652	185.515	0.0001	13	50	0	1	0.8548	6038.81	-888.31
72	2	19	0	1	1.5729	1194.47	-386.099	0.16045	0.169295	0.170239	0.127355	-385.951	-385.942	-385.941	-385.984	C8H10O	1	-0.20939	0.01106	0.099165	0.110225	0.434931	0.635463	0.328666	-1.05e-07	0.423626	-0.653218	5.26e-08	0.470381	-0.759082	1380.97	3746.15	125.523	2.30536	6.4073	1.035	2.57291	10.5073	0.0109	20.2822	156.736	0.0036	13	50	0	1	0.8548	6038.81	-888.31
73	6	16	0	1	1.5768	2212.81	-1265.98	0.113623	0.123157	0.124101	0.078363	-1265.87	-1265.86	-1265.86	-1265.91	C7H6Cl2O	1	-0.22668	-0.01829	0.122485	0.104195	0.464753	0.632316	0.335746	-1.25e-07	0.430113	-0.637419	-6.25e-08	0.423987	-0.778538	1187.5	3685.7	114.09	3.90472	17.4213	1.037	2.53334	10.7797	0.0152	29.3602	166.636	0.0052	81	34	0	1	1.2689	4897.36	-728.812
74	6	16	0	1	1.5768	2212.81	-1265.98	0.113623	0.123157	0.124101	0.078363	-1265.87	-1265.86	-1265.86	-1265.91	C7H6Cl2O	1	-0.22668	-0.01829	0.122485	0.104195	0.464753	0.632316	0.335746	-1.25e-07	0.430113	-0.637419	-6.25e-08	0.423987	-0.778538	1187.5	3685.7	114.09	3.90472	17.4213	1.037	2.53334	10.7797	0.0152	29.3602	166.636	0.0052	52	40	0	1	1.0612	3231.95	-582.304
75	5	21	0	1	4.8116	2259.98	-590.589	0.163296	0.174626	0.17557	0.126009	-590.456	-590.445	-590.444	-590.494	C8H9NO3	1	-0.23727	-0.07662	0.156945	0.080325	0.454097	0.634991	0.335824	4.76e-08	0.434175	-0.63409	-4.76e-08	1.48616	-0.860555	1257.52	3730.72	52.3731	3.50339	12.639	1.0372	3.00895	16.8675	0.0109	40.2947	718.435	0.0144	52	40	0	1	1.0612	3231.95	-582.304
76	6	16	0	1	1.5768	2212.81	-1265.98	0.113623	0.123157	0.124101	0.078363	-1265.87	-1265.86	-1265.86	-1265.91	C7H6Cl2O	1	-0.22668	-0.01829	0.122485	0.104195	0.464753	0.632316	0.335746	-1.25e-07	0.430113	-0.637419	-6.25e-08	0.423987	-0.778538	1187.5	3685.7	114.09	3.90472	17.4213	1.037	2.53334	10.7797	0.0152	29.3602	166.636	0.0052	62	34	0	1	0.9958	3113.51	-578.782
77	14	22	0	1	1.6354	1597.86	-425.415	0.187881	0.198671	0.199615	0.151506	-425.241	-425.23	-425.229	-425.278	C9H12O	1	-0.20227	0.01165	0.09531	0.10696	0.436295	0.636249	0.320013	-4.55e-08	0.422541	-0.655808	-4.55e-08	0.461124	-0.784674	1374.51	3747.05	30.3622	2.20284	6.1568	1.037	2.49692	9.9999	0.0006	19.4013	156.382	0.0182	12	30	0	1	1.1465	2008.66	-426.342
78	14	22	0	1	1.6354	1597.86	-425.415	0.187881	0.198671	0.199615	0.151506	-425.241	-425.23	-425.229	-425.278	C9H12O	1	-0.20227	0.01165	0.09531	0.10696	0.436295	0.636249	0.320013	-4.55e-08	0.422541	-0.655808	-4.55e-08	0.461124	-0.784674	1374.51	3747.05	30.3622	2.20284	6.1568	1.037	2.49692	9.9999	0.0006	19.4013	156.382	0.0182	13	50	0	1	0.8548	6038.81	-888.31
79	5	21	0	1	4.8116	2259.98	-590.589	0.163296	0.174626	0.17557	0.126009	-590.456	-590.445	-590.444	-590.494	C8H9NO3	1	-0.23727	-0.07662	0.156945	0.080325	0.454097	0.634991	0.335824	4.76e-08	0.434175	-0.63409	-4.76e-08	1.48616	-0.860555	1257.52	3730.72	52.3731	3.50339	12.639	1.0372	3.00895	16.8675	0.0109	40.2947	718.435	0.0144	62	34	0	1	0.9958	3113.51	-578.782
80	6	16	0	1	1.5768	2212.81	-1265.98	0.113623	0.123157	0.124101	0.078363	-1265.87	-1265.86	-1265.86	-1265.91	C7H6Cl2O	1	-0.22668	-0.01829	0.122485	0.104195	0.464753	0.632316	0.335746	-1.25e-07	0.430113	-0.637419	-6.25e-08	0.423987	-0.778538	1187.5	3685.7	114.09	3.90472	17.4213	1.037	2.53334	10.7797	0.0152	29.3602	166.636	0.0052	12	30	0	1	1.1465	2008.66	-426.342
81	5	21	0	1	4.8116	2259.98	-590.589	0.163296	0.174626	0.17557	0.126009	-590.456	-590.445	-590.444	-590.494	C8H9NO3	1	-0.23727	-0.07662	0.156945	0.080325	0.454097	0.634991	0.335824	4.76e-08	0.434175	-0.63409	-4.76e-08	1.48616	-0.860555	1257.52	3730.72	52.3731	3.50339	12.639	1.0372	3.00895	16.8675	0.0109	40.2947	718.435	0.0144	13	50	0	1	0.8548	6038.81	-888.31
82	16	16	0	1	1.2969	3604.84	-5488.65	0.11388	0.123681	0.124626	0.076666	-5488.54	-5488.53	-5488.53	-5488.58	C7H6Br2O	1	-0.23113	-0.03364	0.132385	0.098745	0.468244	0.63798	0.334802	6.25e-08	0.379558	-0.611455	1.88e-07	0.372092	-0.76084	1190.18	3595.34	113.074	3.90147	21.8312	1.0363	2.50754	10.9686	0.0144	27.9957	161.653	0	12	30	0	1	1.1465	2008.66	-426.342
83	16	16	0	1	1.2969	3604.84	-5488.65	0.11388	0.123681	0.124626	0.076666	-5488.54	-5488.53	-5488.53	-5488.58	C7H6Br2O	1	-0.23113	-0.03364	0.132385	0.098745	0.468244	0.63798	0.334802	6.25e-08	0.379558	-0.611455	1.88e-07	0.372092	-0.76084	1190.18	3595.34	113.074	3.90147	21.8312	1.0363	2.50754	10.9686	0.0144	27.9957	161.653	0	13	50	0	1	0.8548	6038.81	-888.31
84	5	21	0	1	4.8116	2259.98	-590.589	0.163296	0.174626	0.17557	0.126009	-590.456	-590.445	-590.444	-590.494	C8H9NO3	1	-0.23727	-0.07662	0.156945	0.080325	0.454097	0.634991	0.335824	4.76e-08	0.434175	-0.63409	-4.76e-08	1.48616	-0.860555	1257.52	3730.72	52.3731	3.50339	12.639	1.0372	3.00895	16.8675	0.0109	40.2947	718.435	0.0144	12	30	0	1	1.1465	2008.66	-426.342
85	6	16	0	1	1.5768	2212.81	-1265.98	0.113623	0.123157	0.124101	0.078363	-1265.87	-1265.86	-1265.86	-1265.91	C7H6Cl2O	1	-0.22668	-0.01829	0.122485	0.104195	0.464753	0.632316	0.335746	-1.25e-07	0.430113	-0.637419	-6.25e-08	0.423987	-0.778538	1187.5	3685.7	114.09	3.90472	17.4213	1.037	2.53334	10.7797	0.0152	29.3602	166.636	0.0052	13	50	0	1	0.8548	6038.81	-888.31
Note: x refer to fragment Am, and y refer to fragment BnCp
[truncated: 36 more columns]
